# Supplementary material for: Dual functional polyherbal silver nanoparticles for efficient dye degradation and Fe3+ ion detection
Source: RSC Adv. 2026 Jan 19;16(5):3976–94. doi: 10.1039/d5ra08581k (PMC12814025; doi:10.1039/d5ra08581k)
Supplement: RA-016-D5RA08581K-s001 [file RA-016-D5RA08581K-s001.xlsx]

## Sheet: OPTIMIZATION CONCENTRATION
Supplementary Table 1: UV-Vis spectra absobance of AgNP synthesis optimization with 1%-5% concentration of plant extract
WL(nm)	0.01	0.02	0.03	0.04	0.05
300	1.5952	2.3601	2.7079	2.9368	2.803
301	1.555	2.2999	2.7132	2.9195	2.8363
302	1.5177	2.2549	2.6827	2.8422	2.7987
303	1.4747	2.2313	2.667	2.8382	2.7396
304	1.4383	2.1317	2.5928	2.8377	2.7998
305	1.3972	2.1018	2.5976	2.886	2.6955
306	1.3607	2.0488	2.5007	2.8442	2.7148
307	1.3284	1.9924	2.4811	2.8698	2.7726
308	1.2921	1.9532	2.4232	2.785	2.7146
309	1.2573	1.8994	2.3832	2.7453	2.7338
310	1.2268	1.8614	2.3258	2.7718	2.6631
311	1.2003	1.8088	2.2916	2.7381	2.6798
312	1.1757	1.7712	2.2595	2.7256	2.6605
313	1.1498	1.744	2.2192	2.6863	2.6879
314	1.1258	1.7039	2.1799	2.672	2.7576
315	1.1019	1.6607	2.149	2.5936	2.6605
316	1.0794	1.6246	2.102	2.5421	2.6279
317	1.0579	1.5903	2.0628	2.5425	2.6082
318	1.0387	1.5567	2.0281	2.5202	2.6869
319	1.0211	1.5243	1.99	2.4362	2.6351
320	1.0006	1.4928	1.962	2.4079	2.5658
321	0.9828	1.4648	1.9314	2.3616	2.5347
322	0.969	1.4418	1.8945	2.3344	2.5411
323	0.9557	1.4129	1.8707	2.2995	2.5442
324	0.9457	1.3926	1.8423	2.2695	2.498
325	0.9347	1.3707	1.8219	2.2198	2.5306
326	0.9247	1.3532	1.7878	2.2035	2.4942
327	0.9182	1.3334	1.7591	2.1865	2.4327
328	0.9096	1.3186	1.7415	2.1347	2.4206
329	0.9048	1.3015	1.7122	2.1189	2.3748
330	0.8987	1.2801	1.6977	2.0971	2.3455
331	0.8953	1.2671	1.6667	2.062	2.3406
332	0.8902	1.2531	1.645	2.0269	2.3445
333	0.8887	1.2373	1.6209	2.0147	2.2998
334	0.8891	1.2276	1.604	1.9731	2.2421
335	0.8903	1.2221	1.5928	1.959	2.2097
336	0.8907	1.2107	1.5773	1.952	2.2214
337	0.8932	1.2024	1.5636	1.9128	2.2213
338	0.8963	1.198	1.5439	1.8938	2.1773
339	0.8987	1.1907	1.5339	1.8928	2.149
340	0.9339	1.1734	1.496	1.8097	1.9775
341	0.9383	1.1671	1.4823	1.7825	2.0004
342	0.9454	1.1667	1.4779	1.7944	1.9123
343	0.9559	1.1651	1.4688	1.7869	1.9521
344	0.9568	1.1658	1.4567	1.7356	1.9606
345	0.9709	1.166	1.4554	1.7438	1.9462
346	0.9834	1.1643	1.4472	1.734	1.9255
347	0.9945	1.172	1.4504	1.7279	1.8813
348	1.0016	1.1737	1.4469	1.7262	1.8865
349	1.0118	1.169	1.4308	1.6968	1.8571
350	1.0241	1.176	1.4237	1.6905	1.8355
351	1.0369	1.1822	1.4164	1.69	1.8665
352	1.0568	1.1837	1.4153	1.6615	1.8406
353	1.0666	1.1848	1.4162	1.6571	1.8058
354	1.0866	1.1949	1.3968	1.6448	1.7957
355	1.1	1.1931	1.3957	1.6191	1.7734
356	1.1158	1.1925	1.3904	1.612	1.7425
357	1.1411	1.1966	1.3866	1.61	1.7198
358	1.1542	1.1935	1.3739	1.6023	1.7004
359	1.1705	1.2018	1.3771	1.5774	1.685
360	1.1915	1.1995	1.3687	1.5678	1.6771
361	1.2049	1.1992	1.3597	1.5459	1.652
362	1.2249	1.2013	1.3538	1.5307	1.6322
363	1.2416	1.2038	1.3457	1.52	1.6364
364	1.2632	1.2049	1.3343	1.5071	1.6074
365	1.2863	1.2065	1.3304	1.488	1.5966
366	1.3025	1.2021	1.3269	1.4891	1.5732
367	1.3147	1.199	1.3104	1.4638	1.548
368	1.3395	1.1974	1.3014	1.4505	1.5323
369	1.3645	1.2021	1.3	1.4295	1.511
370	1.3877	1.1969	1.2852	1.4163	1.4872
371	1.3727	1.2022	1.2838	1.4139	1.4835
372	1.3852	1.2058	1.2825	1.4013	1.4612
373	1.4024	1.2048	1.2733	1.3844	1.4436
374	1.4157	1.2037	1.2684	1.3791	1.4323
375	1.4283	1.2039	1.2671	1.3563	1.4076
376	1.4446	1.2058	1.2584	1.3439	1.3904
377	1.4541	1.2064	1.253	1.3368	1.3739
378	1.4687	1.2091	1.2442	1.3284	1.357
379	1.482	1.2089	1.235	1.3103	1.3387
380	1.4867	1.2112	1.2287	1.2966	1.3192
381	1.5022	1.2116	1.222	1.288	1.2982
382	1.5116	1.2153	1.2201	1.2749	1.2789
383	1.5171	1.2165	1.2133	1.2634	1.2609
384	1.5291	1.2152	1.2097	1.2513	1.2461
385	1.5381	1.2181	1.2039	1.2424	1.2313
386	1.5462	1.2212	1.1984	1.2316	1.2163
387	1.5511	1.2222	1.1927	1.2212	1.1988
388	1.5661	1.2253	1.1921	1.2108	1.1854
389	1.5724	1.2238	1.1845	1.1987	1.1653
390	1.5786	1.225	1.1822	1.1901	1.1514
391	1.587	1.2288	1.1775	1.1783	1.1364
392	1.5978	1.2287	1.1738	1.1707	1.1213
393	1.6078	1.2304	1.1713	1.1599	1.1057
394	1.6166	1.2359	1.1683	1.1507	1.0934
395	1.6269	1.2367	1.1655	1.1451	1.0805
396	1.6328	1.239	1.1638	1.1374	1.0685
397	1.6399	1.2413	1.1638	1.1312	1.0571
398	1.6518	1.2441	1.1613	1.1245	1.0471
399	1.6521	1.2476	1.1614	1.1188	1.0354
400	1.6569	1.2505	1.1596	1.1135	1.0255
401	1.6688	1.252	1.1595	1.1082	1.016
402	1.6724	1.2542	1.1587	1.1031	1.0077
403	1.6818	1.2591	1.1599	1.0982	0.9989
404	1.6886	1.2625	1.1604	1.0937	0.9898
405	1.6896	1.267	1.1599	1.0893	0.9815
406	1.696	1.2703	1.1613	1.0852	0.9747
407	1.6985	1.2738	1.1612	1.0822	0.9665
408	1.7026	1.2773	1.1625	1.0792	0.9614
409	1.7059	1.2804	1.1634	1.0769	0.9557
410	1.7086	1.2853	1.1656	1.0738	0.95
411	1.7139	1.289	1.1672	1.0713	0.9449
412	1.7206	1.2929	1.1688	1.0683	0.9391
413	1.7196	1.295	1.17	1.0659	0.9348
414	1.7193	1.2995	1.1702	1.0642	0.9289
415	1.7232	1.3034	1.1723	1.0615	0.9245
416	1.7188	1.3081	1.1744	1.0596	0.9196
417	1.719	1.3123	1.1766	1.0578	0.9148
418	1.7191	1.3165	1.1769	1.055	0.9104
419	1.7174	1.3195	1.1775	1.0534	0.9068
420	1.7138	1.3235	1.1802	1.0517	0.9036
421	1.7146	1.3272	1.1805	1.0497	0.8997
422	1.712	1.3312	1.1815	1.0477	0.8959
423	1.7093	1.3339	1.1825	1.045	0.8918
424	1.7047	1.3375	1.1832	1.0425	0.8881
425	1.6996	1.3394	1.1829	1.0399	0.8842
426	1.6932	1.3398	1.1838	1.0374	0.8805
427	1.6886	1.3441	1.1832	1.0348	0.8767
428	1.6824	1.3463	1.1834	1.0315	0.8722
429	1.6777	1.3466	1.1824	1.0282	0.868
430	1.6685	1.348	1.1822	1.0244	0.8641
431	1.662	1.3472	1.18	1.0217	0.8604
432	1.6509	1.3483	1.1786	1.0179	0.8565
433	1.6444	1.3478	1.1763	1.0155	0.8527
434	1.6367	1.3466	1.1749	1.0108	0.8484
435	1.6257	1.3455	1.1716	1.007	0.8441
436	1.6152	1.3423	1.1685	1.0028	0.8402
437	1.6052	1.34	1.165	0.9995	0.8357
438	1.5952	1.3372	1.1612	0.9944	0.831
439	1.5851	1.3312	1.1563	0.9893	0.8264
440	1.5715	1.3286	1.1518	0.9838	0.8216
441	1.5589	1.3226	1.1466	0.9787	0.8161
442	1.544	1.3162	1.1409	0.9731	0.811
443	1.5312	1.3095	1.1353	0.9686	0.8068
444	1.5209	1.3038	1.1301	0.9625	0.8023
445	1.5098	1.296	1.1249	0.9581	0.7982
446	1.4957	1.2886	1.1166	0.9516	0.7927
447	1.4823	1.2803	1.1089	0.9457	0.7876
448	1.4673	1.2714	1.102	0.9398	0.7829
449	1.4558	1.2632	1.0945	0.9337	0.7779
450	1.4403	1.253	1.0865	0.927	0.7728
451	1.4179	1.2364	1.0731	0.9178	0.7655
452	1.4023	1.2244	1.0635	0.9111	0.7601
453	1.3861	1.2132	1.0536	0.9038	0.7547
454	1.3713	1.1996	1.0427	0.8959	0.7495
455	1.358	1.1884	1.0331	0.8894	0.7439
456	1.3445	1.1772	1.0243	0.8831	0.7397
457	1.3321	1.166	1.0142	0.8765	0.7346
458	1.3193	1.152	1.0034	0.8697	0.7298
459	1.3044	1.138	0.9923	0.8622	0.7243
460	1.2915	1.1245	0.981	0.8545	0.7189
461	1.2783	1.1112	0.9698	0.8471	0.7139
462	1.2647	1.097	0.9583	0.8393	0.7089
463	1.2508	1.0824	0.9456	0.8316	0.7035
464	1.2363	1.0671	0.9334	0.8233	0.698
465	1.2215	1.0508	0.9197	0.8148	0.6924
466	1.2083	1.0358	0.9065	0.8063	0.6867
467	1.1964	1.0217	0.8955	0.7995	0.6816
468	1.1853	1.0091	0.885	0.7921	0.6776
469	1.174	0.9959	0.8736	0.7849	0.6729
470	1.1618	0.9809	0.8614	0.7777	0.6674
471	1.1493	0.9667	0.8493	0.7698	0.6626
472	1.1383	0.9524	0.8371	0.762	0.658
473	1.1248	0.9384	0.8259	0.7545	0.6529
474	1.114	0.9251	0.8139	0.7471	0.6484
475	1.102	0.9104	0.8027	0.7392	0.6433
476	1.0903	0.8961	0.7899	0.7311	0.6384
477	1.0778	0.8819	0.7776	0.7234	0.6334
478	1.0668	0.868	0.7664	0.7157	0.6287
479	1.0569	0.8558	0.7559	0.7087	0.624
480	1.0476	0.8446	0.7468	0.7024	0.6206
481	1.0375	0.8329	0.7371	0.6961	0.6162
482	1.0278	0.8207	0.7266	0.689	0.6116
483	1.0176	0.8089	0.7164	0.6817	0.6073
484	1.0068	0.7971	0.7067	0.6755	0.6033
485	0.9983	0.7858	0.6967	0.669	0.5988
486	0.988	0.7749	0.6874	0.6625	0.5946
487	0.9779	0.7636	0.6777	0.6555	0.5899
488	0.9679	0.7518	0.668	0.6486	0.5853
489	0.9579	0.7405	0.6579	0.6417	0.5808
490	0.948	0.7298	0.6486	0.635	0.5764
491	0.9398	0.7204	0.6404	0.6289	0.5719
492	0.9308	0.7109	0.6327	0.6229	0.5679
493	0.9226	0.7023	0.625	0.6172	0.5637
494	0.9138	0.6927	0.6167	0.6111	0.5591
495	0.9042	0.6829	0.6081	0.6047	0.554
496	0.8959	0.6744	0.6004	0.5982	0.5494
497	0.8872	0.6653	0.5925	0.5924	0.5449
498	0.8786	0.6568	0.5847	0.5864	0.5396
499	0.8695	0.6478	0.577	0.5801	0.5347
500	0.8604	0.6385	0.5691	0.5736	0.5295
501	0.8516	0.6298	0.5611	0.567	0.5242
502	0.8426	0.6211	0.5534	0.5606	0.5186
503	0.8347	0.6135	0.5467	0.5548	0.5136
504	0.8273	0.6066	0.5402	0.5495	0.5088
505	0.8197	0.5993	0.5338	0.5439	0.5042
506	0.8116	0.5922	0.5271	0.5379	0.4987
507	0.803	0.5843	0.5201	0.5321	0.4932
508	0.7952	0.5773	0.5138	0.5265	0.4883
509	0.7877	0.5706	0.5075	0.5212	0.4832
510	0.7798	0.564	0.5012	0.5156	0.4779
511	0.7715	0.557	0.4947	0.51	0.4724
512	0.7631	0.5502	0.4885	0.5042	0.4668
513	0.7545	0.5432	0.4819	0.4978	0.4609
514	0.7464	0.5368	0.4756	0.4923	0.4555
515	0.739	0.5307	0.4699	0.4871	0.4505
516	0.7322	0.5251	0.4649	0.4826	0.446
517	0.7251	0.52	0.46	0.4777	0.4413
518	0.7174	0.5139	0.4543	0.4724	0.4362
519	0.7099	0.508	0.449	0.4673	0.4311
520	0.7026	0.5027	0.4439	0.4622	0.4262
521	0.6953	0.4974	0.4387	0.4574	0.4211
522	0.688	0.4921	0.4337	0.4525	0.416
523	0.6804	0.4867	0.4283	0.4475	0.4109
524	0.6721	0.4808	0.4231	0.442	0.4054
525	0.6642	0.4753	0.4177	0.4366	0.3999
526	0.6562	0.4697	0.4121	0.4315	0.3944
527	0.6495	0.4649	0.4076	0.4268	0.3896
528	0.6429	0.4607	0.403	0.4224	0.3851
529	0.6361	0.4558	0.3987	0.4179	0.3803
530	0.6291	0.4507	0.3937	0.4129	0.3749
531	0.6217	0.4458	0.3888	0.4081	0.3697
532	0.6145	0.4408	0.384	0.4031	0.3647
533	0.6076	0.4362	0.3793	0.3983	0.3592
534	0.6004	0.4314	0.3745	0.3936	0.3541
535	0.5931	0.4267	0.3698	0.3885	0.3486
536	0.5849	0.4217	0.3644	0.3831	0.3426
537	0.5772	0.4164	0.3592	0.3776	0.3367
538	0.5698	0.4116	0.3543	0.3725	0.331
539	0.5631	0.4074	0.3501	0.3677	0.3258
540	0.5568	0.4033	0.3457	0.3633	0.3209
541	0.5501	0.3992	0.3415	0.3588	0.316
542	0.543	0.395	0.3371	0.3537	0.3107
543	0.5362	0.3907	0.3325	0.349	0.3049
544	0.5296	0.3865	0.3283	0.3444	0.2997
545	0.5229	0.3825	0.324	0.3396	0.2947
546	0.5157	0.3783	0.3198	0.335	0.2895
547	0.509	0.3741	0.3153	0.3302	0.2839
548	0.5021	0.3698	0.3108	0.3254	0.2784
549	0.4948	0.3654	0.3063	0.3202	0.2727
550	0.4878	0.3615	0.302	0.3155	0.2673
551	0.4815	0.358	0.2983	0.3115	0.2625
552	0.4758	0.3546	0.2947	0.3076	0.2581
553	0.4701	0.3512	0.2914	0.3036	0.2534
554	0.4636	0.3478	0.2877	0.2993	0.2487
555	0.457	0.3442	0.2839	0.2951	0.2438
556	0.4508	0.3408	0.2803	0.2912	0.2391
557	0.4448	0.3377	0.2771	0.2872	0.2348
558	0.439	0.3347	0.274	0.2834	0.2305
559	0.4329	0.3314	0.2704	0.2795	0.2259
560	0.4263	0.3279	0.2667	0.2755	0.2212
561	0.4198	0.3247	0.2633	0.2714	0.2166
562	0.414	0.3215	0.2601	0.2677	0.2124
563	0.4085	0.3188	0.2572	0.2644	0.2086
564	0.4038	0.3163	0.2546	0.2614	0.2051
565	0.3984	0.3138	0.2519	0.2583	0.2016
566	0.3929	0.311	0.2492	0.2552	0.198
567	0.3872	0.3082	0.2462	0.2518	0.1943
568	0.3817	0.3057	0.2437	0.2488	0.1909
569	0.3765	0.3032	0.2412	0.2458	0.1876
570	0.3716	0.3007	0.2387	0.2426	0.1843
571	0.366	0.298	0.2362	0.2398	0.181
572	0.3604	0.2957	0.2336	0.2368	0.1775
573	0.3549	0.2932	0.2311	0.234	0.1743
574	0.3495	0.2904	0.2287	0.2308	0.171
575	0.3448	0.2883	0.2264	0.2284	0.1681
576	0.3407	0.2863	0.2244	0.2262	0.1656
577	0.3358	0.2844	0.2225	0.224	0.1631
578	0.331	0.2823	0.2206	0.2217	0.1606
579	0.3263	0.2802	0.2185	0.2192	0.1578
580	0.3215	0.278	0.2165	0.2167	0.1551
581	0.3171	0.276	0.2147	0.2144	0.1531
582	0.3126	0.274	0.2128	0.2122	0.1505
583	0.308	0.2719	0.2109	0.2099	0.148
584	0.3033	0.2698	0.2089	0.2075	0.1456
585	0.2987	0.2678	0.2068	0.2052	0.143
586	0.2927	0.265	0.2045	0.2024	0.1403
587	0.2888	0.2633	0.2029	0.2004	0.1383
588	0.2855	0.2617	0.2015	0.1986	0.1364
589	0.2817	0.26	0.2	0.1968	0.1345
590	0.2777	0.2582	0.1983	0.195	0.1324
591	0.2735	0.2564	0.1967	0.1929	0.1303
592	0.2697	0.2546	0.1953	0.1911	0.1284
593	0.2658	0.2531	0.194	0.1894	0.1267
594	0.2621	0.2515	0.1925	0.1877	0.1249
595	0.2583	0.2497	0.191	0.1858	0.1232
596	0.2544	0.2479	0.1893	0.1838	0.121
597	0.2506	0.246	0.1877	0.1819	0.119
598	0.2469	0.2442	0.1864	0.1801	0.1173
599	0.2437	0.2429	0.1852	0.1787	0.1158
600	0.2407	0.2414	0.1839	0.177	0.1142
601	0.2377	0.2398	0.1826	0.1756	0.1127
602	0.2343	0.2384	0.1814	0.174	0.1112
603	0.2309	0.2367	0.1801	0.1723	0.1094
604	0.2278	0.2352	0.1788	0.1708	0.1081
605	0.2246	0.2339	0.1777	0.1694	0.1069
606	0.2216	0.2325	0.1765	0.168	0.1053
607	0.2184	0.231	0.1754	0.1665	0.1038
608	0.2153	0.2295	0.1742	0.1648	0.1026
609	0.2121	0.2279	0.1731	0.1632	0.1011
610	0.209	0.2262	0.1718	0.1618	0.0993
611	0.2064	0.2248	0.1707	0.1606	0.0983
612	0.204	0.2238	0.1698	0.1593	0.0971
613	0.2016	0.2225	0.1688	0.158	0.0959
614	0.1986	0.2211	0.1677	0.1566	0.0946
615	0.1959	0.2196	0.1667	0.1552	0.0935
616	0.1934	0.2183	0.1656	0.154	0.0922
617	0.1908	0.217	0.1647	0.1527	0.091
618	0.1885	0.2158	0.1639	0.1516	0.0901
619	0.186	0.2143	0.1627	0.1503	0.0889
620	0.1834	0.213	0.1618	0.1489	0.0877
621	0.1808	0.2117	0.1608	0.1477	0.0866
622	0.1783	0.2104	0.1599	0.1464	0.0856
623	0.1762	0.209	0.159	0.1453	0.0844
624	0.1742	0.2079	0.1582	0.1443	0.0837
625	0.1722	0.2067	0.1574	0.1433	0.0828
626	0.17	0.2055	0.1566	0.1421	0.0818
627	0.1677	0.2041	0.1557	0.141	0.0809
628	0.1657	0.2031	0.155	0.1401	0.0801
629	0.1638	0.2019	0.1542	0.139	0.0793
630	0.1618	0.2007	0.1534	0.138	0.0785
631	0.1596	0.1994	0.1526	0.1369	0.0776
632	0.1576	0.1982	0.1519	0.1357	0.0766
633	0.1556	0.1969	0.1508	0.1345	0.0757
634	0.1537	0.1955	0.1501	0.1334	0.0747
635	0.1519	0.1945	0.1492	0.1323	0.074
636	0.1504	0.1933	0.1486	0.1316	0.0733
637	0.1487	0.1924	0.1479	0.1307	0.0727
638	0.147	0.1913	0.1472	0.1298	0.072
639	0.1452	0.19	0.1465	0.1287	0.0712
640	0.1436	0.189	0.1458	0.128	0.0706
641	0.142	0.1879	0.1452	0.127	0.0699
642	0.1403	0.1866	0.1442	0.126	0.069
643	0.1387	0.1854	0.1436	0.125	0.0683
644	0.137	0.1843	0.1429	0.124	0.0676
645	0.1354	0.1831	0.1421	0.123	0.0669
646	0.1337	0.1819	0.1415	0.1221	0.0662
647	0.1324	0.1809	0.1408	0.1214	0.0657
648	0.1311	0.1799	0.1401	0.1205	0.0652
649	0.1298	0.1788	0.1395	0.1196	0.0645
650	0.1283	0.1777	0.1388	0.1188	0.0639
651	0.1269	0.1768	0.1382	0.1181	0.0634
652	0.1256	0.1755	0.1375	0.1172	0.0628
653	0.1242	0.1745	0.1369	0.1164	0.0622
654	0.123	0.1733	0.1362	0.1155	0.0616
655	0.1217	0.1723	0.1355	0.1148	0.0611
656	0.1201	0.171	0.1348	0.1138	0.0606
657	0.1188	0.1698	0.1342	0.1128	0.0599
658	0.1177	0.1687	0.1335	0.112	0.0594
659	0.1167	0.1678	0.133	0.1113	0.0589
660	0.1155	0.1668	0.1324	0.1107	0.0584
661	0.1145	0.1659	0.1319	0.1099	0.058
662	0.1134	0.1647	0.1312	0.1091	0.0574
663	0.1121	0.1639	0.1306	0.1084	0.057
664	0.111	0.1628	0.13	0.1076	0.0564
665	0.1098	0.1617	0.1294	0.1069	0.0561
666	0.1088	0.1607	0.1287	0.1061	0.0556
667	0.1078	0.1597	0.128	0.1053	0.055
668	0.1065	0.1586	0.1274	0.1046	0.0545
669	0.1055	0.1575	0.1268	0.1037	0.0541
670	0.1042	0.1565	0.1261	0.1029	0.0536
671	0.1034	0.1554	0.1254	0.1022	0.053
672	0.1025	0.1546	0.1249	0.1016	0.0526
673	0.1017	0.1536	0.1244	0.1009	0.0522
674	0.1005	0.1525	0.1238	0.1003	0.0519
675	0.0997	0.1515	0.1232	0.0995	0.0513
676	0.0987	0.1505	0.1227	0.0988	0.0509
677	0.0977	0.1494	0.122	0.0979	0.0504
678	0.0969	0.1485	0.1213	0.0973	0.0499
679	0.096	0.1474	0.1207	0.0965	0.0495
680	0.0951	0.1464	0.12	0.0957	0.049
681	0.094	0.1453	0.1194	0.0948	0.0487
682	0.0932	0.1442	0.1189	0.0942	0.0482
683	0.0923	0.1433	0.1182	0.0937	0.0478
684	0.0916	0.1424	0.1178	0.0932	0.0475
685	0.0908	0.1414	0.1172	0.0923	0.0471
686	0.09	0.1406	0.1166	0.0917	0.0467
687	0.0893	0.1395	0.1159	0.0909	0.0462
688	0.0885	0.1387	0.1154	0.0903	0.0459
689	0.0876	0.1377	0.1148	0.0895	0.0455
690	0.0867	0.1366	0.1141	0.0888	0.0451
691	0.0859	0.1357	0.1136	0.0883	0.0447
692	0.0851	0.1348	0.113	0.0878	0.0445
693	0.0844	0.1337	0.1122	0.087	0.044
694	0.0837	0.1327	0.1117	0.0863	0.0437
695	0.083	0.1318	0.111	0.0857	0.0434
696	0.0822	0.1309	0.1105	0.0852	0.0431
697	0.0816	0.1302	0.11	0.0847	0.0428
698	0.0808	0.1292	0.1094	0.084	0.0424
699	0.0801	0.1281	0.1087	0.0833	0.042
700	0.0795	0.1274	0.1083	0.0828	0.0418
701	0.079	0.1263	0.1077	0.0823	0.0415
702	0.0784	0.1253	0.107	0.0816	0.041
703	0.0777	0.1244	0.1064	0.0809	0.0408
704	0.0771	0.1235	0.1058	0.0802	0.0404
705	0.0762	0.1223	0.1052	0.0796	0.04
706	0.0756	0.1215	0.1045	0.0788	0.0397
707	0.0751	0.1207	0.1041	0.0784	0.0395
708	0.0745	0.1199	0.1035	0.078	0.0392
709	0.074	0.119	0.1029	0.0773	0.0389
710	0.0732	0.118	0.1024	0.0768	0.0386
711	0.0726	0.1173	0.1019	0.0762	0.0383
712	0.072	0.1164	0.1013	0.0757	0.0381
713	0.0714	0.1156	0.1008	0.0751	0.0379
714	0.0709	0.1147	0.1001	0.0746	0.0375
715	0.0704	0.1137	0.0996	0.0739	0.0372
716	0.0697	0.1128	0.0989	0.0733	0.0368
717	0.0691	0.1119	0.0984	0.0727	0.0366
718	0.0686	0.111	0.0979	0.0723	0.0363
719	0.0681	0.1102	0.0973	0.0717	0.036
720	0.0676	0.1095	0.0968	0.0712	0.0357
721	0.0671	0.1088	0.0963	0.0708	0.0356
722	0.0665	0.108	0.0958	0.0702	0.0353
723	0.0661	0.1072	0.0952	0.0698	0.0351
724	0.0657	0.1063	0.0946	0.0692	0.0348
725	0.0651	0.1054	0.0941	0.0686	0.0345
726	0.0646	0.1047	0.0936	0.0683	0.0344
727	0.0642	0.1038	0.093	0.0677	0.0341
728	0.0637	0.1029	0.0924	0.0672	0.0338
729	0.0632	0.1021	0.0917	0.0666	0.0335
730	0.0626	0.1014	0.0913	0.0661	0.0334
731	0.0623	0.1005	0.0906	0.0656	0.033
732	0.0618	0.0999	0.0902	0.0653	0.0329
733	0.0613	0.099	0.0896	0.0648	0.0327
734	0.0609	0.0983	0.0891	0.0643	0.0324
735	0.0604	0.0976	0.0886	0.0639	0.0322
736	0.06	0.0967	0.0881	0.0633	0.0319
737	0.0595	0.0961	0.0876	0.063	0.0317
738	0.0591	0.0954	0.0871	0.0624	0.0316
739	0.0587	0.0945	0.0865	0.0619	0.0314
740	0.0582	0.0937	0.0859	0.0614	0.0311
741	0.0578	0.093	0.0854	0.0609	0.0309
742	0.0573	0.0921	0.0848	0.0604	0.0306
743	0.057	0.0913	0.0843	0.06	0.0305
744	0.0565	0.0908	0.0839	0.0597	0.0303
745	0.0562	0.0901	0.0833	0.0592	0.0302
746	0.0557	0.0894	0.0828	0.0588	0.0299
747	0.0554	0.0887	0.0822	0.0584	0.0297
748	0.055	0.088	0.0817	0.0579	0.0295
749	0.0546	0.0873	0.0813	0.0575	0.0293
750	0.0543	0.0866	0.0808	0.0571	0.0291
751	0.0538	0.086	0.0804	0.0567	0.029
752	0.0535	0.0852	0.0799	0.0563	0.0288
753	0.0531	0.0845	0.0793	0.0558	0.0286
754	0.0527	0.0838	0.0788	0.0554	0.0284
755	0.0523	0.0832	0.0784	0.0551	0.0283
756	0.052	0.0826	0.0779	0.0547	0.0281
757	0.0518	0.082	0.0775	0.0543	0.0279
758	0.0514	0.0814	0.077	0.054	0.0278
759	0.0511	0.0808	0.0764	0.0534	0.0276
760	0.0508	0.0802	0.0759	0.0531	0.0275
761	0.0504	0.0795	0.0756	0.0529	0.0273
762	0.0501	0.0789	0.0751	0.0524	0.0272
763	0.0498	0.0783	0.0746	0.0521	0.027
764	0.0494	0.0776	0.074	0.0517	0.0269
765	0.049	0.077	0.0737	0.0514	0.0267
766	0.0487	0.0762	0.0729	0.0509	0.0266
767	0.0483	0.0757	0.0725	0.0505	0.0264
768	0.048	0.0752	0.0723	0.0503	0.0263
769	0.0478	0.0746	0.0718	0.0499	0.0261
770	0.0475	0.074	0.0714	0.0494	0.0259
771	0.0472	0.0735	0.0709	0.0492	0.0258
772	0.0469	0.0729	0.0705	0.0487	0.0257
773	0.0466	0.0723	0.0699	0.0483	0.0255
774	0.0462	0.0718	0.0694	0.0481	0.0253
775	0.0459	0.0712	0.0689	0.0477	0.0252
776	0.0456	0.0708	0.0686	0.0474	0.0251
777	0.0453	0.0701	0.068	0.0469	0.0248
778	0.045	0.0695	0.0676	0.0466	0.0247
779	0.0447	0.069	0.0671	0.0462	0.0245
780	0.0444	0.0685	0.0668	0.046	0.0245
781	0.0441	0.068	0.0665	0.0458	0.0244
782	0.0439	0.0675	0.0659	0.0453	0.0242
783	0.0436	0.0671	0.0654	0.045	0.0241
784	0.0434	0.0666	0.0651	0.0448	0.024
785	0.0431	0.0663	0.0647	0.0445	0.0239
786	0.0426	0.0658	0.0644	0.0441	0.0238
787	0.0424	0.0654	0.064	0.0439	0.0238
788	0.0421	0.0647	0.0637	0.0435	0.0235
789	0.0418	0.0642	0.0633	0.0432	0.0235
790	0.0415	0.0638	0.0628	0.0429	0.0234
791	0.0412	0.0633	0.0625	0.0428	0.0234
792	0.041	0.0629	0.0621	0.0424	0.0232
793	0.0409	0.0624	0.0617	0.0421	0.0231
794	0.0407	0.0621	0.0614	0.0419	0.0231
795	0.0403	0.0615	0.061	0.0417	0.023
796	0.04	0.061	0.0605	0.0413	0.0228
797	0.0397	0.0606	0.0602	0.041	0.0227
798	0.0394	0.0601	0.0597	0.0407	0.0227
799	0.039	0.0597	0.0594	0.0406	0.0226
800	0.0388	0.0593	0.059	0.0404	0.0226

## Sheet: OPTIMIZATION VOLUMES
Supplementary Table 2: UV-Vis spectra absobance of AgNP synthesis optimization with 2ml-10ml of 1% plant extract
WL(nm)	2ml	4ml	6ml	8ml	10ml
300	0.4465	0.7033	0.9774	1.1272	1.5952
301	0.4376	0.6876	0.9535	1.0998	1.555
302	0.4276	0.6708	0.9296	1.0691	1.5177
303	0.4177	0.6531	0.9044	1.0418	1.4747
304	0.4083	0.6377	0.8805	1.0141	1.4383
305	0.399	0.6223	0.8579	0.9865	1.3972
306	0.3894	0.6069	0.8358	0.9595	1.3607
307	0.3803	0.5914	0.8135	0.9325	1.3284
308	0.3711	0.5762	0.7901	0.9065	1.2921
309	0.3622	0.5608	0.7682	0.8801	1.2573
310	0.3534	0.5471	0.7476	0.8556	1.2268
311	0.3467	0.5346	0.7296	0.8344	1.2003
312	0.3399	0.5233	0.7127	0.8155	1.1757
313	0.3332	0.5126	0.697	0.7957	1.1498
314	0.3263	0.5014	0.6802	0.7765	1.1258
315	0.3194	0.4903	0.6644	0.7573	1.1019
316	0.3131	0.4799	0.6482	0.7397	1.0794
317	0.3073	0.4707	0.6349	0.7236	1.0579
318	0.302	0.4615	0.622	0.7091	1.0387
319	0.2965	0.4526	0.6089	0.694	1.0211
320	0.2906	0.4436	0.5953	0.6794	1.0006
321	0.2854	0.4352	0.5836	0.6655	0.9828
322	0.2808	0.4275	0.5729	0.6534	0.969
323	0.2766	0.4211	0.5633	0.6428	0.9557
324	0.2726	0.4151	0.5559	0.6349	0.9457
325	0.2695	0.41	0.5485	0.6261	0.9347
326	0.2654	0.4042	0.5408	0.6174	0.9247
327	0.2621	0.3996	0.5331	0.6103	0.9182
328	0.2592	0.3952	0.5276	0.6042	0.9096
329	0.256	0.3906	0.5219	0.5994	0.9048
330	0.2536	0.3874	0.5175	0.594	0.8987
331	0.2508	0.3833	0.5125	0.5904	0.8953
332	0.2485	0.3804	0.509	0.587	0.8902
333	0.2465	0.3778	0.5063	0.5839	0.8887
334	0.2447	0.3764	0.5037	0.5827	0.8891
335	0.2428	0.3744	0.5021	0.5822	0.8903
336	0.2416	0.3729	0.5013	0.5824	0.8907
337	0.2406	0.3725	0.5005	0.582	0.8932
338	0.2393	0.3715	0.5003	0.5841	0.8963
339	0.2387	0.3708	0.5008	0.5854	0.8987
340	0.2381	0.3711	0.5009	0.5865	0.9339
341	0.2363	0.3714	0.5025	0.5904	0.9383
342	0.2355	0.3714	0.5057	0.5954	0.9454
343	0.2362	0.3723	0.5085	0.5985	0.9559
344	0.2379	0.3746	0.5122	0.6065	0.9568
345	0.238	0.377	0.5186	0.615	0.9709
346	0.2373	0.379	0.5229	0.6214	0.9834
347	0.2394	0.3821	0.5289	0.6308	0.9945
348	0.2409	0.3854	0.5332	0.6379	1.0016
349	0.2414	0.3886	0.5397	0.6479	1.0118
350	0.2433	0.3923	0.5472	0.6581	1.0241
351	0.2445	0.3958	0.5527	0.6664	1.0369
352	0.2463	0.4	0.5609	0.6787	1.0568
353	0.2482	0.4042	0.5693	0.6892	1.0666
354	0.2503	0.408	0.5753	0.699	1.0866
355	0.2526	0.4141	0.5852	0.7104	1.1
356	0.2552	0.4188	0.5943	0.7238	1.1158
357	0.2572	0.4239	0.6019	0.7346	1.1411
358	0.2584	0.4282	0.609	0.7466	1.1542
359	0.2611	0.4337	0.6157	0.7581	1.1705
360	0.2631	0.4373	0.6233	0.7649	1.1915
361	0.2656	0.4417	0.6317	0.7746	1.2049
362	0.2682	0.4467	0.64	0.7843	1.2249
363	0.2708	0.4512	0.6464	0.7952	1.2416
364	0.2727	0.4567	0.656	0.8048	1.2632
365	0.2746	0.4604	0.6628	0.8122	1.2863
366	0.2778	0.4661	0.6708	0.8234	1.3025
367	0.2801	0.4718	0.6774	0.832	1.3147
368	0.2815	0.4761	0.6847	0.843	1.3395
369	0.2855	0.4797	0.694	0.8512	1.3645
370	0.2884	0.4852	0.7025	0.8627	1.3877
371	0.2906	0.4911	0.7097	0.8714	1.3727
372	0.293	0.4952	0.7168	0.88	1.3852
373	0.2953	0.501	0.7222	0.8866	1.4024
374	0.298	0.5043	0.7297	0.8946	1.4157
375	0.3011	0.5087	0.7371	0.9052	1.4283
376	0.3031	0.5133	0.7446	0.9129	1.4446
377	0.3058	0.5184	0.7511	0.9215	1.4541
378	0.3079	0.5231	0.7577	0.9281	1.4687
379	0.3106	0.5279	0.7654	0.936	1.482
380	0.3134	0.5329	0.7725	0.9455	1.4867
381	0.3163	0.5377	0.7805	0.9549	1.5022
382	0.3191	0.5428	0.7881	0.9634	1.5116
383	0.3212	0.5471	0.7954	0.9712	1.5171
384	0.3235	0.5514	0.7999	0.9768	1.5291
385	0.3261	0.5555	0.8072	0.9844	1.5381
386	0.3283	0.56	0.8137	0.9913	1.5462
387	0.3305	0.5645	0.8208	0.9964	1.5511
388	0.3331	0.5686	0.8264	1.0043	1.5661
389	0.3354	0.5727	0.8332	1.0124	1.5724
390	0.3377	0.5768	0.8393	1.0173	1.5786
391	0.3405	0.5814	0.8454	1.0257	1.587
392	0.3429	0.586	0.8524	1.0321	1.5978
393	0.3451	0.5909	0.859	1.0401	1.6078
394	0.3478	0.5947	0.8656	1.0477	1.6166
395	0.3499	0.5987	0.8716	1.0534	1.6269
396	0.3516	0.6024	0.8762	1.0593	1.6328
397	0.3539	0.6066	0.8821	1.0652	1.6399
398	0.3564	0.6104	0.8879	1.0719	1.6518
399	0.3584	0.6143	0.8938	1.078	1.6521
400	0.3606	0.618	0.8995	1.0837	1.6569
401	0.3625	0.6217	0.9047	1.0896	1.6688
402	0.3646	0.6255	0.91	1.0953	1.6724
403	0.3664	0.6293	0.9158	1.1005	1.6818
404	0.3686	0.6331	0.9222	1.1067	1.6886
405	0.3709	0.6373	0.9274	1.1137	1.6896
406	0.373	0.6413	0.9336	1.1188	1.696
407	0.3747	0.6441	0.9392	1.1238	1.6985
408	0.376	0.6471	0.9426	1.1285	1.7026
409	0.3778	0.6505	0.9468	1.1323	1.7059
410	0.3794	0.6536	0.9518	1.1374	1.7086
411	0.3806	0.6564	0.9562	1.1419	1.7139
412	0.382	0.6592	0.9601	1.1463	1.7206
413	0.3836	0.6621	0.9649	1.1503	1.7196
414	0.3846	0.6647	0.9688	1.1548	1.7193
415	0.3857	0.6668	0.9723	1.1581	1.7232
416	0.3868	0.6696	0.9763	1.1633	1.7188
417	0.3879	0.6718	0.9791	1.1659	1.719
418	0.3885	0.6738	0.9824	1.1676	1.7191
419	0.3888	0.6752	0.9852	1.1706	1.7174
420	0.3891	0.6763	0.9872	1.1713	1.7138
421	0.3893	0.6773	0.989	1.174	1.7146
422	0.3894	0.678	0.9903	1.1752	1.712
423	0.3887	0.6785	0.9918	1.1754	1.7093
424	0.3886	0.6788	0.992	1.1768	1.7047
425	0.3876	0.6783	0.9921	1.1761	1.6996
426	0.3868	0.6777	0.9919	1.1752	1.6932
427	0.3856	0.6768	0.991	1.1744	1.6886
428	0.3841	0.675	0.9895	1.1721	1.6824
429	0.3822	0.6731	0.9869	1.1697	1.6777
430	0.3805	0.6709	0.9851	1.1671	1.6685
431	0.3783	0.6681	0.9813	1.1641	1.662
432	0.3762	0.6657	0.9787	1.16	1.6509
433	0.3737	0.6622	0.9739	1.156	1.6444
434	0.3712	0.6585	0.9696	1.1518	1.6367
435	0.368	0.654	0.9645	1.1455	1.6257
436	0.3648	0.6496	0.9586	1.14	1.6152
437	0.3617	0.6451	0.9523	1.1347	1.6052
438	0.3581	0.64	0.9456	1.1277	1.5952
439	0.3541	0.634	0.9384	1.1196	1.5851
440	0.35	0.6279	0.9298	1.111	1.5715
441	0.3456	0.6208	0.921	1.1021	1.5589
442	0.3411	0.6137	0.9112	1.0918	1.544
443	0.3369	0.6073	0.903	1.0827	1.5312
444	0.3328	0.6012	0.8939	1.0742	1.5209
445	0.3288	0.594	0.8849	1.0655	1.5098
446	0.3239	0.5861	0.8746	1.0542	1.4957
447	0.3189	0.5785	0.8638	1.0432	1.4823
448	0.3141	0.5707	0.8535	1.0327	1.4673
449	0.3093	0.5626	0.8429	1.0218	1.4558
450	0.3044	0.5548	0.8316	1.0104	1.4403
451	0.2982	0.5449	0.8171	0.9951	1.4179
452	0.2932	0.5364	0.8042	0.9831	1.4023
453	0.2875	0.527	0.7917	0.9699	1.3861
454	0.282	0.5181	0.7791	0.9566	1.3713
455	0.2774	0.5103	0.7674	0.9446	1.358
456	0.2729	0.5026	0.7573	0.9337	1.3445
457	0.2684	0.4951	0.746	0.9226	1.3321
458	0.2638	0.4865	0.7345	0.9108	1.3193
459	0.2589	0.4783	0.7223	0.8982	1.3044
460	0.2541	0.4705	0.7113	0.8859	1.2915
461	0.2497	0.4625	0.7002	0.8746	1.2783
462	0.2452	0.455	0.689	0.8634	1.2647
463	0.2407	0.4471	0.6779	0.8513	1.2508
464	0.2361	0.4392	0.6665	0.8393	1.2363
465	0.2314	0.4313	0.6548	0.8273	1.2215
466	0.227	0.4236	0.6438	0.8155	1.2083
467	0.2235	0.4172	0.6343	0.8054	1.1964
468	0.2198	0.4113	0.626	0.7959	1.1853
469	0.2166	0.4056	0.6175	0.7871	1.174
470	0.2126	0.3988	0.6079	0.7769	1.1618
471	0.2092	0.3927	0.5984	0.7664	1.1493
472	0.206	0.3868	0.5894	0.7571	1.1383
473	0.2024	0.381	0.5809	0.7484	1.1248
474	0.1993	0.3753	0.5733	0.7397	1.114
475	0.1961	0.3699	0.565	0.7305	1.102
476	0.1927	0.3642	0.5563	0.7216	1.0903
477	0.1894	0.3584	0.548	0.7122	1.0778
478	0.1867	0.3534	0.5406	0.7042	1.0668
479	0.1839	0.3491	0.5339	0.697	1.0569
480	0.1817	0.345	0.528	0.6905	1.0476
481	0.1793	0.3412	0.5217	0.6838	1.0375
482	0.177	0.3369	0.515	0.6766	1.0278
483	0.1746	0.3327	0.5088	0.6697	1.0176
484	0.1722	0.3285	0.5027	0.663	1.0068
485	0.1701	0.3247	0.4968	0.6568	0.9983
486	0.168	0.3207	0.4915	0.6509	0.988
487	0.1656	0.317	0.4857	0.6446	0.9779
488	0.1635	0.3132	0.4802	0.6376	0.9679
489	0.1613	0.3096	0.4742	0.6313	0.9579
490	0.1593	0.3059	0.4687	0.6255	0.948
491	0.1576	0.3029	0.4641	0.6199	0.9398
492	0.1559	0.2998	0.4596	0.6151	0.9308
493	0.1542	0.2971	0.4555	0.6102	0.9226
494	0.1524	0.2939	0.4504	0.6046	0.9138
495	0.1506	0.291	0.4459	0.5994	0.9042
496	0.1489	0.2879	0.4413	0.5944	0.8959
497	0.1474	0.2852	0.4368	0.5902	0.8872
498	0.1458	0.2821	0.4328	0.585	0.8786
499	0.1443	0.2793	0.4285	0.5803	0.8695
500	0.1428	0.2765	0.4241	0.5754	0.8604
501	0.1412	0.2737	0.4199	0.5703	0.8516
502	0.1396	0.271	0.4154	0.5655	0.8426
503	0.1379	0.2686	0.4117	0.5614	0.8347
504	0.1368	0.2663	0.4084	0.5575	0.8273
505	0.1355	0.264	0.4048	0.5538	0.8197
506	0.134	0.2616	0.4011	0.5493	0.8116
507	0.1328	0.2592	0.3976	0.5453	0.803
508	0.1314	0.257	0.394	0.5412	0.7952
509	0.1302	0.2547	0.3908	0.5372	0.7877
510	0.129	0.2525	0.3871	0.5334	0.7798
511	0.1278	0.25	0.3837	0.5296	0.7715
512	0.1263	0.2478	0.3799	0.5255	0.7631
513	0.125	0.2455	0.3766	0.5216	0.7545
514	0.1237	0.2432	0.3729	0.5176	0.7464
515	0.1226	0.2411	0.3698	0.5142	0.739
516	0.1218	0.2393	0.367	0.5111	0.7322
517	0.1206	0.2375	0.3642	0.5076	0.7251
518	0.1195	0.2353	0.3611	0.504	0.7174
519	0.1184	0.2331	0.3578	0.5006	0.7099
520	0.1172	0.2312	0.3547	0.4969	0.7026
521	0.1162	0.2294	0.3516	0.4935	0.6953
522	0.115	0.2273	0.3485	0.4897	0.688
523	0.1139	0.2252	0.3453	0.4862	0.6804
524	0.1127	0.2229	0.3419	0.4824	0.6721
525	0.1114	0.2207	0.3384	0.4785	0.6642
526	0.1103	0.2186	0.3353	0.4749	0.6562
527	0.1091	0.2166	0.3324	0.4714	0.6495
528	0.1081	0.2147	0.3295	0.4685	0.6429
529	0.1069	0.2128	0.3268	0.4652	0.6361
530	0.106	0.2108	0.3239	0.4616	0.6291
531	0.1048	0.2086	0.3206	0.458	0.6217
532	0.1037	0.2066	0.3175	0.4545	0.6145
533	0.1028	0.2048	0.3144	0.4511	0.6076
534	0.1017	0.2028	0.3115	0.4475	0.6004
535	0.1004	0.2005	0.3082	0.4437	0.5931
536	0.0992	0.1982	0.3047	0.4397	0.5849
537	0.0981	0.196	0.3013	0.4357	0.5772
538	0.0968	0.1938	0.298	0.4319	0.5698
539	0.0959	0.192	0.2953	0.4285	0.5631
540	0.0948	0.1901	0.2924	0.4253	0.5568
541	0.0937	0.1881	0.2895	0.422	0.5501
542	0.0926	0.186	0.2865	0.4181	0.543
543	0.0916	0.184	0.2835	0.4146	0.5362
544	0.0904	0.1818	0.2804	0.411	0.5296
545	0.0894	0.18	0.2773	0.4073	0.5229
546	0.0883	0.1779	0.2742	0.4033	0.5157
547	0.0871	0.1758	0.271	0.3995	0.509
548	0.0861	0.1737	0.2678	0.3956	0.5021
549	0.0849	0.1713	0.2644	0.3917	0.4948
550	0.0837	0.1692	0.2612	0.3877	0.4878
551	0.0827	0.1673	0.2584	0.3844	0.4815
552	0.0819	0.1656	0.2558	0.3811	0.4758
553	0.081	0.1639	0.2531	0.3779	0.4701
554	0.0799	0.1618	0.2501	0.3741	0.4636
555	0.0789	0.1598	0.2469	0.3703	0.457
556	0.078	0.1579	0.2441	0.367	0.4508
557	0.0771	0.1561	0.2414	0.3634	0.4448
558	0.0761	0.1541	0.2386	0.3599	0.439
559	0.075	0.1521	0.2356	0.3561	0.4329
560	0.074	0.1501	0.2325	0.3523	0.4263
561	0.073	0.148	0.2293	0.3484	0.4198
562	0.072	0.1461	0.2262	0.3446	0.414
563	0.0712	0.1444	0.2238	0.3414	0.4085
564	0.0704	0.1428	0.2212	0.3382	0.4038
565	0.0695	0.141	0.2185	0.3348	0.3984
566	0.0686	0.1392	0.2158	0.3315	0.3929
567	0.0678	0.1374	0.2131	0.3279	0.3872
568	0.0669	0.1356	0.2105	0.3244	0.3817
569	0.066	0.1339	0.2078	0.321	0.3765
570	0.0652	0.1323	0.2051	0.3175	0.3716
571	0.0643	0.1306	0.2025	0.3141	0.366
572	0.0633	0.1287	0.1996	0.3104	0.3604
573	0.0624	0.1268	0.1968	0.3067	0.3549
574	0.0616	0.125	0.1941	0.3031	0.3495
575	0.0607	0.1233	0.1916	0.2998	0.3448
576	0.06	0.1219	0.1893	0.2969	0.3407
577	0.0595	0.1204	0.1871	0.294	0.3358
578	0.0587	0.1187	0.1844	0.2905	0.331
579	0.058	0.117	0.1819	0.2869	0.3263
580	0.0572	0.1154	0.1795	0.2838	0.3215
581	0.0565	0.114	0.1773	0.2806	0.3171
582	0.0558	0.1125	0.175	0.2774	0.3126
583	0.055	0.1109	0.1725	0.2741	0.308
584	0.0542	0.1093	0.1699	0.2707	0.3033
585	0.0534	0.1077	0.1675	0.2673	0.2987
586	0.0525	0.1057	0.1644	0.2627	0.2927
587	0.0518	0.1044	0.1623	0.2598	0.2888
588	0.0513	0.1032	0.1605	0.2572	0.2855
589	0.0507	0.1018	0.1583	0.2542	0.2817
590	0.0501	0.1004	0.1562	0.2513	0.2777
591	0.0496	0.0992	0.154	0.2482	0.2735
592	0.0488	0.0978	0.1519	0.2453	0.2697
593	0.0484	0.0964	0.15	0.2426	0.2658
594	0.0475	0.0951	0.1477	0.2394	0.2621
595	0.0468	0.0937	0.1456	0.2363	0.2583
596	0.0462	0.0922	0.1434	0.2332	0.2544
597	0.0456	0.091	0.1413	0.23	0.2506
598	0.0449	0.0895	0.1392	0.227	0.2469
599	0.0443	0.0884	0.1374	0.2244	0.2437
600	0.0438	0.0873	0.1356	0.222	0.2407
601	0.0433	0.0862	0.1339	0.2193	0.2377
602	0.0428	0.0851	0.132	0.2166	0.2343
603	0.0423	0.0838	0.13	0.2138	0.2309
604	0.0417	0.0826	0.1283	0.2111	0.2278
605	0.0413	0.0816	0.1267	0.2086	0.2246
606	0.0407	0.0805	0.1247	0.2059	0.2216
607	0.0403	0.0795	0.123	0.2033	0.2184
608	0.0398	0.0784	0.1212	0.2005	0.2153
609	0.0392	0.0772	0.1193	0.1977	0.2121
610	0.0387	0.0761	0.1176	0.1951	0.209
611	0.0382	0.0751	0.116	0.1926	0.2064
612	0.038	0.0744	0.1148	0.1906	0.204
613	0.0375	0.0733	0.1132	0.1881	0.2016
614	0.0369	0.0721	0.1115	0.1856	0.1986
615	0.0364	0.0711	0.1098	0.1832	0.1959
616	0.0362	0.0704	0.1085	0.1811	0.1934
617	0.0357	0.0694	0.107	0.1789	0.1908
618	0.0352	0.0686	0.1056	0.1766	0.1885
619	0.0347	0.0676	0.1041	0.1742	0.186
620	0.0343	0.0666	0.1026	0.1717	0.1834
621	0.0338	0.0657	0.101	0.1694	0.1808
622	0.0335	0.065	0.0997	0.1672	0.1783
623	0.0331	0.0641	0.0983	0.1651	0.1762
624	0.0327	0.0635	0.0971	0.1632	0.1742
625	0.0323	0.0626	0.0958	0.1612	0.1722
626	0.032	0.0618	0.0946	0.159	0.17
627	0.0315	0.0609	0.0933	0.1569	0.1677
628	0.0313	0.0602	0.0921	0.155	0.1657
629	0.031	0.0595	0.0908	0.1531	0.1638
630	0.0306	0.0587	0.0896	0.151	0.1618
631	0.0303	0.0581	0.0885	0.1492	0.1596
632	0.0299	0.0574	0.0874	0.1472	0.1576
633	0.0295	0.0566	0.086	0.1451	0.1556
634	0.0292	0.0559	0.0849	0.1432	0.1537
635	0.0289	0.0552	0.0838	0.1415	0.1519
636	0.0286	0.0545	0.0828	0.1399	0.1504
637	0.0283	0.0539	0.0818	0.1382	0.1487
638	0.0281	0.0535	0.0809	0.1367	0.147
639	0.0278	0.0527	0.0798	0.1348	0.1452
640	0.0275	0.0521	0.0787	0.1331	0.1436
641	0.0272	0.0516	0.0778	0.1315	0.142
642	0.027	0.0509	0.0768	0.1298	0.1403
643	0.0267	0.0504	0.0759	0.1282	0.1387
644	0.0266	0.0499	0.075	0.1267	0.137
645	0.0262	0.0492	0.0738	0.1247	0.1354
646	0.0259	0.0485	0.0728	0.1231	0.1337
647	0.0257	0.0481	0.072	0.1217	0.1324
648	0.0254	0.0476	0.0713	0.1203	0.1311
649	0.0252	0.0471	0.0704	0.119	0.1298
650	0.0249	0.0466	0.0696	0.1174	0.1283
651	0.0247	0.046	0.0688	0.116	0.1269
652	0.0246	0.0456	0.0681	0.1148	0.1256
653	0.0243	0.045	0.0671	0.1133	0.1242
654	0.0239	0.0447	0.0663	0.1119	0.123
655	0.0238	0.0441	0.0654	0.1106	0.1217
656	0.0235	0.0437	0.0646	0.109	0.1201
657	0.0235	0.0434	0.0641	0.1079	0.1188
658	0.0232	0.0428	0.0633	0.1065	0.1177
659	0.0229	0.0424	0.0626	0.1052	0.1167
660	0.0228	0.0421	0.062	0.1042	0.1155
661	0.0225	0.0414	0.0612	0.103	0.1145
662	0.0224	0.0412	0.0606	0.1018	0.1134
663	0.0222	0.0406	0.0599	0.1006	0.1121
664	0.0221	0.0403	0.0592	0.0995	0.111
665	0.0217	0.0399	0.0585	0.0982	0.1098
666	0.0215	0.0395	0.0578	0.0971	0.1088
667	0.0213	0.0392	0.0572	0.096	0.1078
668	0.0211	0.0387	0.0564	0.0949	0.1065
669	0.0209	0.0382	0.0559	0.0937	0.1055
670	0.0207	0.0379	0.0552	0.0925	0.1042
671	0.0205	0.0374	0.0547	0.0915	0.1034
672	0.0204	0.0371	0.0541	0.0907	0.1025
673	0.0202	0.0368	0.0536	0.0897	0.1017
674	0.0201	0.0365	0.0531	0.0887	0.1005
675	0.02	0.0361	0.0525	0.0878	0.0997
676	0.0197	0.0357	0.0518	0.0867	0.0987
677	0.0195	0.0354	0.0513	0.0858	0.0977
678	0.0193	0.035	0.0506	0.0847	0.0969
679	0.019	0.0346	0.05	0.0837	0.096
680	0.0188	0.0342	0.0495	0.0826	0.0951
681	0.0189	0.0341	0.0491	0.0818	0.094
682	0.0186	0.0335	0.0485	0.0807	0.0932
683	0.0186	0.0334	0.0482	0.0801	0.0923
684	0.0185	0.0332	0.0478	0.0793	0.0916
685	0.0182	0.0328	0.0471	0.0785	0.0908
686	0.0182	0.0326	0.0467	0.0775	0.09
687	0.018	0.0323	0.0463	0.0767	0.0893
688	0.0179	0.0321	0.0459	0.076	0.0885
689	0.0177	0.0317	0.0454	0.0751	0.0876
690	0.0176	0.0314	0.0449	0.0741	0.0867
691	0.0175	0.0312	0.0446	0.0735	0.0859
692	0.0173	0.0309	0.0441	0.0726	0.0851
693	0.0171	0.0305	0.0435	0.0718	0.0844
694	0.0169	0.0302	0.043	0.0711	0.0837
695	0.0169	0.0301	0.0427	0.0704	0.083
696	0.0168	0.0298	0.0424	0.0697	0.0822
697	0.0167	0.0295	0.042	0.0691	0.0816
698	0.0165	0.0293	0.0415	0.0684	0.0808
699	0.0164	0.0291	0.0411	0.0677	0.0801
700	0.0163	0.0288	0.0408	0.067	0.0795
701	0.0163	0.0287	0.0404	0.0663	0.079
702	0.0163	0.0285	0.0402	0.0658	0.0784
703	0.0161	0.0283	0.0398	0.0652	0.0777
704	0.016	0.028	0.0394	0.0645	0.0771
705	0.0159	0.0278	0.039	0.0637	0.0762
706	0.0158	0.0275	0.0387	0.0631	0.0756
707	0.0156	0.0273	0.0383	0.0626	0.0751
708	0.0155	0.0269	0.038	0.0619	0.0745
709	0.0153	0.0268	0.0376	0.0613	0.074
710	0.0153	0.0267	0.0373	0.0609	0.0732
711	0.0151	0.0265	0.0371	0.0602	0.0726
712	0.015	0.0263	0.0367	0.0596	0.072
713	0.015	0.0262	0.0364	0.0591	0.0714
714	0.0148	0.026	0.0362	0.0586	0.0709
715	0.0148	0.0257	0.0359	0.058	0.0704
716	0.0147	0.0256	0.0356	0.0575	0.0697
717	0.0146	0.0254	0.0353	0.057	0.0691
718	0.0145	0.0252	0.0349	0.0564	0.0686
719	0.0144	0.025	0.0347	0.056	0.0681
720	0.0143	0.0248	0.0345	0.0555	0.0676
721	0.0142	0.0246	0.0342	0.055	0.0671
722	0.0141	0.0245	0.034	0.0545	0.0665
723	0.014	0.0243	0.0337	0.054	0.0661
724	0.0139	0.024	0.0334	0.0535	0.0657
725	0.0139	0.0238	0.0332	0.0531	0.0651
726	0.0137	0.0237	0.0329	0.0527	0.0646
727	0.0136	0.0234	0.0326	0.0522	0.0642
728	0.0136	0.0232	0.0322	0.0517	0.0637
729	0.0134	0.0231	0.0319	0.0512	0.0632
730	0.0133	0.0229	0.0317	0.0507	0.0626
731	0.0132	0.0227	0.0314	0.0503	0.0623
732	0.0131	0.0226	0.0312	0.0499	0.0618
733	0.0131	0.0225	0.031	0.0494	0.0613
734	0.013	0.0223	0.0308	0.0491	0.0609
735	0.0129	0.0222	0.0306	0.0486	0.0604
736	0.0128	0.022	0.0303	0.0482	0.06
737	0.0128	0.0219	0.0302	0.0479	0.0595
738	0.0127	0.0217	0.0299	0.0474	0.0591
739	0.0127	0.0216	0.0298	0.047	0.0587
740	0.0125	0.0214	0.0295	0.0466	0.0582
741	0.0124	0.0212	0.0292	0.0463	0.0578
742	0.0123	0.0211	0.0289	0.0458	0.0573
743	0.0122	0.0209	0.0288	0.0455	0.057
744	0.0122	0.0208	0.0286	0.0451	0.0565
745	0.0121	0.0207	0.0284	0.0449	0.0562
746	0.0121	0.0207	0.0283	0.0446	0.0557
747	0.0119	0.0204	0.028	0.0441	0.0554
748	0.012	0.0203	0.0279	0.0439	0.055
749	0.0119	0.0203	0.0277	0.0435	0.0546
750	0.0117	0.02	0.0274	0.0432	0.0543
751	0.0117	0.0199	0.0273	0.0429	0.0538
752	0.0116	0.0198	0.027	0.0426	0.0535
753	0.0114	0.0196	0.0269	0.0422	0.0531
754	0.0113	0.0193	0.0266	0.0418	0.0527
755	0.0114	0.0195	0.0265	0.0416	0.0523
756	0.0113	0.0193	0.0263	0.0413	0.052
757	0.0111	0.0192	0.0261	0.041	0.0518
758	0.0112	0.0191	0.026	0.0408	0.0514
759	0.0112	0.019	0.0259	0.0404	0.0511
760	0.0111	0.0189	0.0258	0.0401	0.0508
761	0.011	0.0188	0.0255	0.0398	0.0504
762	0.011	0.0187	0.0254	0.0396	0.0501
763	0.0109	0.0186	0.0253	0.0394	0.0498
764	0.0108	0.0185	0.025	0.0391	0.0494
765	0.0108	0.0184	0.0249	0.0388	0.049
766	0.0106	0.0181	0.0247	0.0383	0.0487
767	0.0106	0.018	0.0245	0.0381	0.0483
768	0.0105	0.0179	0.0244	0.0379	0.048
769	0.0106	0.0179	0.0243	0.0377	0.0478
770	0.0104	0.0178	0.0241	0.0375	0.0475
771	0.0103	0.0177	0.0239	0.0372	0.0472
772	0.0103	0.0176	0.0238	0.037	0.0469
773	0.0101	0.0175	0.0235	0.0367	0.0466
774	0.01	0.0172	0.0233	0.0363	0.0462
775	0.0101	0.0172	0.0233	0.0362	0.0459
776	0.01	0.0171	0.0231	0.0359	0.0456
777	0.0099	0.0171	0.023	0.0357	0.0453
778	0.0099	0.0169	0.0229	0.0354	0.045
779	0.0099	0.017	0.0228	0.0353	0.0447
780	0.0099	0.0168	0.0227	0.0351	0.0444
781	0.0098	0.0168	0.0225	0.0349	0.0441
782	0.0097	0.0166	0.0224	0.0347	0.0439
783	0.0096	0.0164	0.0222	0.0344	0.0436
784	0.0096	0.0165	0.0221	0.0343	0.0434
785	0.0096	0.0164	0.0219	0.0341	0.0431
786	0.0096	0.0164	0.0219	0.0339	0.0426
787	0.0095	0.0163	0.0217	0.0336	0.0424
788	0.0095	0.0162	0.0215	0.0335	0.0421
789	0.0093	0.016	0.0213	0.0331	0.0418
790	0.0093	0.0158	0.0212	0.0329	0.0415
791	0.0093	0.0158	0.0211	0.0328	0.0412
792	0.0093	0.0159	0.0211	0.0327	0.041
793	0.0091	0.0157	0.0209	0.0324	0.0409
794	0.0091	0.0157	0.0208	0.0322	0.0407
795	0.009	0.0155	0.0207	0.0319	0.0403
796	0.0091	0.0155	0.0206	0.0317	0.04
797	0.009	0.0154	0.0204	0.0316	0.0397
798	0.0089	0.0153	0.0203	0.0313	0.0394
799	0.0088	0.0153	0.0203	0.0311	0.039
800	0.0088	0.0151	0.0202	0.031	0.0388

## Sheet: OPTIMIZATION TIME
Supplementary Table 3: UV-Vis spectra absobance of AgNP synthesis optimization at varying time points (1h-4h, 24h) with 10ml of 1% plant extract
WL(nm)	1hr	2hr	3hr	4hr	24hr
300	1.3901	1.4742	1.4851	1.5952	1.617
301	1.3606	1.4449	1.4475	1.555	1.5778
302	1.3282	1.4108	1.4077	1.5177	1.539
303	1.2951	1.3743	1.3749	1.4747	1.5016
304	1.2611	1.3453	1.3363	1.4383	1.4575
305	1.2328	1.3083	1.3053	1.3972	1.4253
306	1.2021	1.2773	1.2713	1.3607	1.3894
307	1.1739	1.2467	1.2385	1.3284	1.3499
308	1.1471	1.2152	1.2039	1.2921	1.3153
309	1.1187	1.1821	1.1704	1.2573	1.2753
310	1.091	1.1555	1.1427	1.2268	1.2452
311	1.0693	1.1298	1.118	1.2003	1.2174
312	1.0485	1.1098	1.0948	1.1757	1.1918
313	1.0285	1.0882	1.0732	1.1498	1.1653
314	1.008	1.0657	1.0503	1.1258	1.1423
315	0.9875	1.0436	1.0268	1.1019	1.1156
316	0.9663	1.023	1.0036	1.0794	1.0924
317	0.9493	1.0032	0.9851	1.0579	1.0728
318	0.9337	0.9861	0.9683	1.0387	1.0534
319	0.9165	0.9686	0.9488	1.0211	1.0339
320	0.8996	0.9526	0.9312	1.0006	1.0135
321	0.8839	0.9373	0.9157	0.9828	0.9975
322	0.8712	0.9216	0.9012	0.969	0.9821
323	0.8597	0.9096	0.8909	0.9557	0.9705
324	0.8497	0.8984	0.8798	0.9457	0.9591
325	0.8414	0.889	0.8702	0.9347	0.9518
326	0.8309	0.8801	0.8599	0.9247	0.9419
327	0.8223	0.8714	0.8514	0.9182	0.935
328	0.8157	0.8648	0.8455	0.9096	0.9289
329	0.8108	0.8591	0.8394	0.9048	0.9234
330	0.8049	0.8534	0.8357	0.8987	0.9199
331	0.7991	0.8484	0.8308	0.8953	0.9186
332	0.7948	0.8441	0.8278	0.8902	0.9179
333	0.7924	0.8418	0.8254	0.8887	0.9182
334	0.7882	0.8397	0.8245	0.8891	0.9202
335	0.7871	0.8376	0.8245	0.8903	0.9244
336	0.787	0.8391	0.8244	0.8907	0.9293
337	0.7849	0.8403	0.827	0.8932	0.9342
338	0.7864	0.8411	0.8299	0.8963	0.9401
339	0.7854	0.8425	0.8319	0.8987	0.9497
340	0.7835	0.8409	0.851	0.9339	0.9602
341	0.7831	0.8437	0.8585	0.9383	0.9735
342	0.7852	0.8455	0.86	0.9454	0.9829
343	0.7883	0.8505	0.8668	0.9559	0.9966
344	0.7939	0.8552	0.8734	0.9568	1.0104
345	0.7992	0.8665	0.8798	0.9709	1.0281
346	0.8046	0.8738	0.8914	0.9834	1.0488
347	0.8078	0.8827	0.9039	0.9945	1.06
348	0.8158	0.8879	0.9093	1.0016	1.0787
349	0.8246	0.8965	0.9229	1.0118	1.0935
350	0.8288	0.9034	0.9335	1.0241	1.1187
351	0.8355	0.9171	0.9458	1.0369	1.1412
352	0.847	0.9291	0.9584	1.0568	1.1652
353	0.8548	0.939	0.9719	1.0666	1.1853
354	0.8648	0.9507	0.9817	1.0866	1.2062
355	0.8716	0.9625	1.0002	1.1	1.2285
356	0.8834	0.9765	1.0185	1.1158	1.2584
357	0.8933	0.9933	1.0343	1.1411	1.2783
358	0.9041	1.0046	1.0564	1.1542	1.3047
359	0.9165	1.0168	1.0654	1.1705	1.3258
360	0.9269	1.028	1.084	1.1915	1.3428
361	0.936	1.0394	1.0939	1.2049	1.3658
362	0.9478	1.0528	1.1138	1.2249	1.3874
363	0.9581	1.063	1.1296	1.2416	1.4071
364	0.9674	1.0793	1.1434	1.2632	1.4393
365	0.9763	1.0916	1.1608	1.2863	1.4563
366	0.9873	1.101	1.1733	1.3025	1.4849
367	0.9979	1.1176	1.193	1.3147	1.5092
368	1.0111	1.1246	1.2117	1.3395	1.5397
369	1.0188	1.1341	1.2227	1.3645	1.5561
370	1.0271	1.1477	1.2442	1.3877	1.566
371	1.0459	1.1742	1.2466	1.3727	1.5873
372	1.0545	1.181	1.2578	1.3852	1.6112
373	1.0645	1.1956	1.2693	1.4024	1.6282
374	1.0776	1.2062	1.2822	1.4157	1.6379
375	1.0848	1.2137	1.2969	1.4283	1.6679
376	1.0969	1.2219	1.3081	1.4446	1.6918
377	1.1058	1.239	1.3198	1.4541	1.7059
378	1.114	1.2482	1.3319	1.4687	1.7204
379	1.1232	1.2568	1.344	1.482	1.7424
380	1.1327	1.2698	1.3524	1.4867	1.7538
381	1.142	1.283	1.3672	1.5022	1.7736
382	1.1494	1.2921	1.3771	1.5116	1.7932
383	1.1565	1.3019	1.3862	1.5171	1.8118
384	1.1638	1.3104	1.3972	1.5291	1.8267
385	1.1697	1.3182	1.4062	1.5381	1.8456
386	1.1773	1.326	1.4141	1.5462	1.858
387	1.1822	1.3343	1.4215	1.5511	1.867
388	1.1871	1.3414	1.4264	1.5661	1.8786
389	1.194	1.3492	1.4407	1.5724	1.8929
390	1.2013	1.3559	1.4446	1.5786	1.8999
391	1.2069	1.3664	1.4544	1.587	1.9151
392	1.2146	1.373	1.4633	1.5978	1.9285
393	1.22	1.3819	1.4743	1.6078	1.9506
394	1.226	1.3897	1.4819	1.6166	1.963
395	1.231	1.3967	1.4896	1.6269	1.976
396	1.2352	1.4033	1.4954	1.6328	1.9843
397	1.2404	1.4078	1.503	1.6399	2.0002
398	1.2457	1.4147	1.509	1.6518	2.0062
399	1.2495	1.4199	1.5162	1.6521	2.023
400	1.2549	1.4267	1.5225	1.6569	2.0367
401	1.2572	1.433	1.5292	1.6688	2.0422
402	1.2624	1.4371	1.534	1.6724	2.0536
403	1.2663	1.4423	1.54	1.6818	2.0694
404	1.2697	1.4488	1.5467	1.6886	2.0799
405	1.2742	1.4499	1.547	1.6896	2.0858
406	1.2776	1.4562	1.556	1.696	2.0981
407	1.2796	1.4579	1.5595	1.6985	2.1036
408	1.2818	1.4615	1.5598	1.7026	2.1112
409	1.2844	1.4637	1.5646	1.7059	2.1167
410	1.287	1.4676	1.5669	1.7086	2.1211
411	1.2878	1.4713	1.5678	1.7139	2.139
412	1.2892	1.4738	1.5709	1.7206	2.1401
413	1.2898	1.4734	1.5729	1.7196	2.1457
414	1.2926	1.4745	1.5759	1.7193	2.1514
415	1.2921	1.4751	1.5743	1.7232	2.1525
416	1.2914	1.4751	1.5759	1.7188	2.1581
417	1.2914	1.476	1.5747	1.719	2.1546
418	1.2903	1.4761	1.5761	1.7191	2.1512
419	1.2891	1.4736	1.5733	1.7174	2.1521
420	1.2877	1.4724	1.5718	1.7138	2.1531
421	1.2866	1.4697	1.5688	1.7146	2.1558
422	1.2833	1.4685	1.5684	1.712	2.1569
423	1.2816	1.4658	1.5634	1.7093	2.1407
424	1.278	1.4642	1.5626	1.7047	2.1424
425	1.2743	1.4584	1.558	1.6996	2.1361
426	1.2713	1.4545	1.5544	1.6932	2.1314
427	1.2666	1.4503	1.5508	1.6886	2.1238
428	1.262	1.4434	1.5421	1.6824	2.1233
429	1.2579	1.4394	1.5346	1.6777	2.114
430	1.2515	1.4329	1.5271	1.6685	2.0979
431	1.2466	1.4273	1.5204	1.662	2.0874
432	1.2421	1.4205	1.5133	1.6509	2.0844
433	1.2354	1.4135	1.5065	1.6444	2.07
434	1.2292	1.4081	1.4999	1.6367	2.0592
435	1.2235	1.3985	1.489	1.6257	2.0443
436	1.2174	1.3905	1.4794	1.6152	2.032
437	1.2099	1.3826	1.469	1.6052	2.017
438	1.2016	1.3743	1.4615	1.5952	2.0038
439	1.1935	1.3651	1.4506	1.5851	1.9877
440	1.1851	1.3543	1.4384	1.5715	1.9707
441	1.1757	1.3436	1.4285	1.5589	1.9543
442	1.167	1.3324	1.4152	1.544	1.9315
443	1.1585	1.3231	1.4043	1.5312	1.9152
444	1.1513	1.3149	1.3944	1.5209	1.9032
445	1.1419	1.3034	1.3828	1.5098	1.8862
446	1.1328	1.2936	1.3706	1.4957	1.8636
447	1.1234	1.2831	1.3581	1.4823	1.8493
448	1.1139	1.2725	1.3444	1.4673	1.8249
449	1.1045	1.2606	1.3325	1.4558	1.8119
450	1.0953	1.2496	1.3214	1.4403	1.7942
451	1.0823	1.2329	1.3003	1.4179	1.7601
452	1.072	1.2205	1.2856	1.4023	1.738
453	1.0612	1.2091	1.271	1.3861	1.7161
454	1.0504	1.1961	1.2578	1.3713	1.6938
455	1.0412	1.186	1.2462	1.358	1.6763
456	1.0328	1.1754	1.234	1.3445	1.6597
457	1.0246	1.1652	1.2226	1.3321	1.6422
458	1.0143	1.1525	1.2097	1.3193	1.6238
459	1.0042	1.1416	1.1969	1.3044	1.6064
460	0.9946	1.1307	1.1851	1.2915	1.5886
461	0.9849	1.1196	1.1729	1.2783	1.5706
462	0.9757	1.1087	1.1602	1.2647	1.5518
463	0.9655	1.0969	1.1469	1.2508	1.5335
464	0.9556	1.0857	1.1348	1.2363	1.5154
465	0.9452	1.0732	1.1219	1.2215	1.4963
466	0.9352	1.0619	1.1086	1.2083	1.4784
467	0.9267	1.0519	1.0974	1.1964	1.4635
468	0.9184	1.043	1.0875	1.1853	1.4489
469	0.91	1.0333	1.0768	1.174	1.4335
470	0.9012	1.0228	1.0652	1.1618	1.4182
471	0.892	1.0126	1.0539	1.1493	1.4023
472	0.8833	1.0029	1.0442	1.1383	1.388
473	0.8736	0.9914	1.031	1.1248	1.3713
474	0.8656	0.9815	1.0208	1.114	1.355
475	0.8562	0.9713	1.0091	1.102	1.3404
476	0.8472	0.9608	0.9978	1.0903	1.3264
477	0.8381	0.9503	0.987	1.0778	1.3109
478	0.8295	0.941	0.9761	1.0668	1.2973
479	0.8226	0.9327	0.9674	1.0569	1.2845
480	0.8153	0.9247	0.9591	1.0476	1.2731
481	0.8076	0.916	0.9501	1.0375	1.2615
482	0.8002	0.9075	0.9406	1.0278	1.2487
483	0.7921	0.8983	0.9311	1.0176	1.236
484	0.7849	0.8901	0.9219	1.0068	1.2234
485	0.7772	0.881	0.9129	0.9983	1.2126
486	0.7698	0.8725	0.9034	0.988	1.2004
487	0.7621	0.8631	0.8944	0.9779	1.1874
488	0.7543	0.8549	0.8848	0.9679	1.1757
489	0.7463	0.8459	0.8749	0.9579	1.1623
490	0.7386	0.8372	0.8657	0.948	1.1513
491	0.7319	0.8298	0.8578	0.9398	1.1413
492	0.7252	0.8224	0.8506	0.9308	1.131
493	0.7192	0.8153	0.8429	0.9226	1.1221
494	0.7117	0.8069	0.8341	0.9138	1.1107
495	0.7044	0.7987	0.8253	0.9042	1.0994
496	0.6973	0.7913	0.8168	0.8959	1.0886
497	0.6912	0.7834	0.8088	0.8872	1.0787
498	0.6848	0.7759	0.8011	0.8786	1.0688
499	0.6774	0.7682	0.7932	0.8695	1.0585
500	0.6703	0.7598	0.7846	0.8604	1.0476
501	0.6629	0.7516	0.776	0.8516	1.0376
502	0.6559	0.7438	0.7676	0.8426	1.0268
503	0.6495	0.7369	0.7602	0.8347	1.0176
504	0.6435	0.7301	0.7535	0.8273	1.0092
505	0.6374	0.7229	0.7458	0.8197	0.9999
506	0.6311	0.7155	0.7381	0.8116	0.9904
507	0.6246	0.7085	0.7303	0.803	0.9807
508	0.6186	0.7014	0.7232	0.7952	0.9718
509	0.6124	0.6945	0.7162	0.7877	0.9624
510	0.6062	0.6875	0.7086	0.7798	0.9533
511	0.5998	0.68	0.7009	0.7715	0.9441
512	0.593	0.6725	0.6934	0.7631	0.934
513	0.5863	0.6651	0.6854	0.7545	0.9243
514	0.5797	0.6578	0.6779	0.7464	0.9147
515	0.574	0.651	0.671	0.739	0.9065
516	0.5683	0.645	0.6646	0.7322	0.8983
517	0.5625	0.6384	0.6578	0.7251	0.8905
518	0.5566	0.632	0.651	0.7174	0.8815
519	0.5506	0.6252	0.644	0.7099	0.8726
520	0.5449	0.6184	0.6374	0.7026	0.8646
521	0.5394	0.6118	0.6302	0.6953	0.8559
522	0.5332	0.6053	0.6234	0.688	0.847
523	0.5271	0.5986	0.6163	0.6804	0.838
524	0.5207	0.5912	0.609	0.6721	0.8291
525	0.5144	0.5838	0.6012	0.6642	0.8196
526	0.5081	0.577	0.5939	0.6562	0.8102
527	0.5026	0.5706	0.5876	0.6495	0.8026
528	0.4975	0.5648	0.5815	0.6429	0.7947
529	0.492	0.5587	0.5755	0.6361	0.7871
530	0.4862	0.5524	0.5689	0.6291	0.7786
531	0.4805	0.5456	0.5617	0.6217	0.77
532	0.475	0.5394	0.5551	0.6145	0.7618
533	0.4696	0.5331	0.5486	0.6076	0.7538
534	0.4636	0.527	0.5422	0.6004	0.7458
535	0.4576	0.5201	0.535	0.5931	0.7367
536	0.4516	0.5129	0.5277	0.5849	0.7277
537	0.4452	0.5057	0.5203	0.5772	0.7185
538	0.4394	0.4992	0.5135	0.5698	0.7097
539	0.4341	0.4932	0.5073	0.5631	0.7018
540	0.4292	0.4877	0.5015	0.5568	0.6947
541	0.4238	0.4819	0.4955	0.5501	0.6872
542	0.4183	0.4756	0.4892	0.543	0.6792
543	0.4128	0.4693	0.4824	0.5362	0.6708
544	0.4074	0.4633	0.476	0.5296	0.6627
545	0.4022	0.4576	0.4697	0.5229	0.6551
546	0.3969	0.4516	0.4636	0.5157	0.6471
547	0.3913	0.445	0.4572	0.509	0.6388
548	0.3858	0.4386	0.4508	0.5021	0.6305
549	0.38	0.4323	0.4439	0.4948	0.6219
550	0.3747	0.4262	0.4375	0.4878	0.6138
551	0.3701	0.4209	0.4319	0.4815	0.6065
552	0.3655	0.4158	0.4267	0.4758	0.5996
553	0.3608	0.4106	0.4214	0.4701	0.5929
554	0.3559	0.4048	0.4156	0.4636	0.5854
555	0.3508	0.3993	0.4096	0.457	0.5775
556	0.346	0.3937	0.4036	0.4508	0.57
557	0.3411	0.3886	0.398	0.4448	0.563
558	0.3367	0.3835	0.3927	0.439	0.5556
559	0.3318	0.378	0.387	0.4329	0.5485
560	0.3268	0.3723	0.381	0.4263	0.5406
561	0.3219	0.3666	0.3751	0.4198	0.5328
562	0.3173	0.3614	0.3695	0.414	0.5256
563	0.313	0.3566	0.3645	0.4085	0.5192
564	0.3093	0.3524	0.36	0.4038	0.5131
565	0.305	0.3477	0.355	0.3984	0.5064
566	0.3006	0.3428	0.3499	0.3929	0.4997
567	0.2965	0.338	0.3448	0.3872	0.4929
568	0.2925	0.3333	0.3398	0.3817	0.4864
569	0.2885	0.3287	0.3352	0.3765	0.4802
570	0.2844	0.3244	0.3304	0.3716	0.474
571	0.2805	0.3196	0.3255	0.366	0.4673
572	0.2762	0.3146	0.3202	0.3604	0.4605
573	0.2718	0.3098	0.3153	0.3549	0.4538
574	0.2676	0.3051	0.3102	0.3495	0.4471
575	0.264	0.3007	0.3057	0.3448	0.4411
576	0.2609	0.2971	0.3019	0.3407	0.4359
577	0.2575	0.2931	0.2976	0.3358	0.4304
578	0.2539	0.2889	0.2932	0.331	0.4244
579	0.2502	0.2851	0.2888	0.3263	0.4184
580	0.2466	0.2813	0.2846	0.3215	0.4127
581	0.2432	0.2772	0.2806	0.3171	0.4074
582	0.2396	0.2732	0.2765	0.3126	0.4016
583	0.2362	0.2691	0.2721	0.308	0.3959
584	0.2327	0.265	0.2678	0.3033	0.3902
585	0.2292	0.2611	0.2634	0.2987	0.3843
586	0.2246	0.256	0.258	0.2927	0.3768
587	0.2218	0.2524	0.2545	0.2888	0.3719
588	0.219	0.2495	0.2513	0.2855	0.3673
589	0.2163	0.2462	0.2478	0.2817	0.3627
590	0.2133	0.2428	0.2443	0.2777	0.3579
591	0.2104	0.2392	0.2404	0.2735	0.3529
592	0.2074	0.2358	0.2368	0.2697	0.3478
593	0.2045	0.2324	0.2333	0.2658	0.3433
594	0.2018	0.2294	0.23	0.2621	0.3388
595	0.1989	0.2259	0.2265	0.2583	0.3339
596	0.1958	0.2224	0.223	0.2544	0.3289
597	0.1931	0.2192	0.2195	0.2506	0.324
598	0.1903	0.216	0.2163	0.2469	0.3194
599	0.1879	0.2132	0.2131	0.2437	0.3154
600	0.1854	0.2104	0.2105	0.2407	0.3116
601	0.1832	0.2078	0.2077	0.2377	0.3077
602	0.1807	0.2047	0.2047	0.2343	0.3034
603	0.1784	0.2019	0.2015	0.2309	0.2993
604	0.1759	0.1994	0.1988	0.2278	0.2955
605	0.1736	0.1963	0.1956	0.2246	0.2912
606	0.1712	0.1938	0.1929	0.2216	0.2873
607	0.1689	0.1909	0.19	0.2184	0.2833
608	0.1666	0.1883	0.1872	0.2153	0.2793
609	0.1642	0.1855	0.1843	0.2121	0.2754
610	0.1619	0.1828	0.1815	0.209	0.2717
611	0.1601	0.1805	0.1791	0.2064	0.2684
612	0.158	0.1783	0.1771	0.204	0.2652
613	0.1563	0.1762	0.1748	0.2016	0.2619
614	0.1543	0.1736	0.1721	0.1986	0.2584
615	0.1522	0.1712	0.1697	0.1959	0.2549
616	0.1504	0.169	0.1674	0.1934	0.2517
617	0.1485	0.1667	0.1652	0.1908	0.2485
618	0.1468	0.1648	0.163	0.1885	0.2454
619	0.1449	0.1625	0.1607	0.186	0.2421
620	0.1429	0.1603	0.1583	0.1834	0.2388
621	0.1411	0.1579	0.1559	0.1808	0.2356
622	0.1392	0.1558	0.1538	0.1783	0.2325
623	0.1374	0.1539	0.1518	0.1762	0.2299
624	0.1361	0.1522	0.15	0.1742	0.2273
625	0.1346	0.1504	0.1483	0.1722	0.2245
626	0.1329	0.1484	0.1462	0.17	0.2216
627	0.1313	0.1463	0.1441	0.1677	0.2189
628	0.1298	0.1446	0.1422	0.1657	0.2164
629	0.1285	0.143	0.1406	0.1638	0.2139
630	0.127	0.1413	0.1388	0.1618	0.2112
631	0.1256	0.1394	0.1369	0.1596	0.2087
632	0.1239	0.1377	0.135	0.1576	0.2061
633	0.1225	0.1358	0.1333	0.1556	0.2033
634	0.121	0.1341	0.1315	0.1537	0.2008
635	0.1197	0.1327	0.1299	0.1519	0.1986
636	0.1185	0.1313	0.1285	0.1504	0.1965
637	0.1171	0.1298	0.127	0.1487	0.1944
638	0.1159	0.1283	0.1254	0.147	0.1921
639	0.1145	0.1268	0.1241	0.1452	0.1899
640	0.1133	0.1253	0.1224	0.1436	0.1878
641	0.1122	0.1239	0.1209	0.142	0.1858
642	0.1111	0.1224	0.1194	0.1403	0.1838
643	0.1099	0.121	0.118	0.1387	0.1817
644	0.1086	0.1194	0.1164	0.137	0.1794
645	0.1073	0.118	0.115	0.1354	0.1773
646	0.1061	0.1166	0.1136	0.1337	0.1752
647	0.1051	0.1155	0.1123	0.1324	0.1735
648	0.1042	0.1143	0.1112	0.1311	0.1717
649	0.1032	0.1131	0.11	0.1298	0.1701
650	0.1022	0.1119	0.1086	0.1283	0.1682
651	0.1012	0.1106	0.1073	0.1269	0.1664
652	0.1002	0.1096	0.1063	0.1256	0.1646
653	0.0993	0.1083	0.1049	0.1242	0.1628
654	0.0982	0.1074	0.104	0.123	0.1612
655	0.0973	0.1061	0.1027	0.1217	0.1594
656	0.0962	0.1049	0.1015	0.1201	0.1575
657	0.0952	0.1036	0.1004	0.1188	0.1558
658	0.0943	0.1026	0.0993	0.1177	0.1543
659	0.0934	0.1018	0.0983	0.1167	0.1528
660	0.0928	0.1007	0.0973	0.1155	0.1514
661	0.0918	0.0999	0.0964	0.1145	0.15
662	0.0909	0.0988	0.0953	0.1134	0.1486
663	0.0902	0.0978	0.0942	0.1121	0.1469
664	0.0893	0.0969	0.0932	0.111	0.1456
665	0.0885	0.0959	0.0923	0.1098	0.1441
666	0.0877	0.0951	0.0913	0.1088	0.1427
667	0.0869	0.0941	0.0905	0.1078	0.1413
668	0.0861	0.093	0.0893	0.1065	0.1397
669	0.0852	0.092	0.0884	0.1055	0.1384
670	0.0844	0.0909	0.0873	0.1042	0.137
671	0.0837	0.0902	0.0865	0.1034	0.1357
672	0.0831	0.0894	0.0856	0.1025	0.1346
673	0.0824	0.0887	0.0849	0.1017	0.1333
674	0.0817	0.0877	0.084	0.1005	0.132
675	0.0808	0.0869	0.0831	0.0997	0.1309
676	0.0801	0.086	0.0822	0.0987	0.1295
677	0.0797	0.0853	0.0814	0.0977	0.1285
678	0.0789	0.0844	0.0807	0.0969	0.1273
679	0.0781	0.0836	0.08	0.096	0.1261
680	0.0774	0.0828	0.0791	0.0951	0.1248
681	0.0768	0.0821	0.0782	0.094	0.1237
682	0.0761	0.0814	0.0774	0.0932	0.1226
683	0.0755	0.0806	0.0767	0.0923	0.1215
684	0.0749	0.08	0.0761	0.0916	0.1205
685	0.0743	0.0792	0.0754	0.0908	0.1195
686	0.0737	0.0783	0.0746	0.09	0.1185
687	0.0731	0.0777	0.0739	0.0893	0.1173
688	0.0726	0.077	0.0732	0.0885	0.1163
689	0.0719	0.0765	0.0725	0.0876	0.1153
690	0.0714	0.0756	0.0718	0.0867	0.1143
691	0.0708	0.0748	0.071	0.0859	0.1133
692	0.0702	0.0742	0.0703	0.0851	0.1123
693	0.0696	0.0737	0.0697	0.0844	0.1112
694	0.069	0.0731	0.0691	0.0837	0.1103
695	0.0685	0.0724	0.0685	0.083	0.1095
696	0.068	0.0718	0.0679	0.0822	0.1085
697	0.0675	0.0713	0.0674	0.0816	0.1076
698	0.067	0.0706	0.0667	0.0808	0.1067
699	0.0665	0.07	0.0661	0.0801	0.1059
700	0.066	0.0694	0.0654	0.0795	0.1052
701	0.0655	0.0691	0.0651	0.079	0.1042
702	0.065	0.0685	0.0645	0.0784	0.1033
703	0.0645	0.0679	0.0639	0.0777	0.1024
704	0.064	0.0674	0.0633	0.0771	0.1015
705	0.0634	0.0666	0.0626	0.0762	0.1006
706	0.063	0.0661	0.062	0.0756	0.0996
707	0.0626	0.0656	0.0616	0.0751	0.0989
708	0.0622	0.0651	0.061	0.0745	0.0982
709	0.0617	0.0646	0.0606	0.074	0.0976
710	0.0613	0.064	0.06	0.0732	0.0967
711	0.061	0.0634	0.0595	0.0726	0.096
712	0.0605	0.063	0.059	0.072	0.0953
713	0.06	0.0624	0.0585	0.0714	0.0946
714	0.0596	0.0621	0.058	0.0709	0.0939
715	0.0591	0.0615	0.0574	0.0704	0.0931
716	0.0586	0.0609	0.0569	0.0697	0.0923
717	0.0582	0.0604	0.0564	0.0691	0.0914
718	0.0579	0.0601	0.056	0.0686	0.0908
719	0.0576	0.0596	0.0554	0.0681	0.0901
720	0.0572	0.0592	0.0551	0.0676	0.0895
721	0.0568	0.0587	0.0546	0.0671	0.0889
722	0.0564	0.0582	0.0541	0.0665	0.0883
723	0.0559	0.0579	0.0537	0.0661	0.0876
724	0.0556	0.0575	0.0533	0.0657	0.087
725	0.0553	0.0571	0.053	0.0651	0.0862
726	0.0548	0.0566	0.0526	0.0646	0.0856
727	0.0545	0.0562	0.0521	0.0642	0.085
728	0.0542	0.0558	0.0517	0.0637	0.0844
729	0.0537	0.0553	0.0511	0.0632	0.0838
730	0.0534	0.0549	0.0506	0.0626	0.083
731	0.0531	0.0546	0.0503	0.0623	0.0826
732	0.0527	0.0542	0.0499	0.0618	0.082
733	0.0524	0.0537	0.0495	0.0613	0.0814
734	0.0521	0.0534	0.0491	0.0609	0.0808
735	0.0518	0.053	0.0487	0.0604	0.0802
736	0.0514	0.0527	0.0484	0.06	0.0796
737	0.0511	0.0522	0.0479	0.0595	0.0791
738	0.0507	0.0519	0.0476	0.0591	0.0785
739	0.0505	0.0515	0.0472	0.0587	0.0779
740	0.0502	0.0511	0.0468	0.0582	0.0774
741	0.0499	0.0508	0.0465	0.0578	0.0768
742	0.0494	0.0503	0.0461	0.0573	0.0762
743	0.0491	0.05	0.0457	0.057	0.0756
744	0.0489	0.0497	0.0455	0.0565	0.0753
745	0.0486	0.0494	0.0452	0.0562	0.0747
746	0.0484	0.049	0.0447	0.0557	0.0742
747	0.0481	0.0486	0.0444	0.0554	0.0738
748	0.0477	0.0483	0.044	0.055	0.0734
749	0.0474	0.048	0.0438	0.0546	0.0728
750	0.0471	0.0477	0.0435	0.0543	0.0722
751	0.0469	0.0473	0.0431	0.0538	0.0718
752	0.0465	0.0469	0.0428	0.0535	0.0713
753	0.0462	0.0466	0.0425	0.0531	0.0708
754	0.0459	0.0464	0.0422	0.0527	0.0703
755	0.0456	0.046	0.0418	0.0523	0.0698
756	0.0454	0.0456	0.0415	0.052	0.0694
757	0.0452	0.0454	0.0413	0.0518	0.069
758	0.0449	0.0451	0.0409	0.0514	0.0685
759	0.0446	0.0448	0.0407	0.0511	0.0681
760	0.0443	0.0446	0.0404	0.0508	0.0677
761	0.0441	0.0443	0.0401	0.0504	0.0673
762	0.0437	0.044	0.0398	0.0501	0.0668
763	0.0435	0.0437	0.0396	0.0498	0.0664
764	0.0433	0.0433	0.0393	0.0494	0.0659
765	0.043	0.043	0.0389	0.049	0.0654
766	0.0427	0.0428	0.0387	0.0487	0.065
767	0.0424	0.0423	0.0384	0.0483	0.0646
768	0.0421	0.0421	0.0381	0.048	0.0642
769	0.042	0.042	0.038	0.0478	0.0637
770	0.0417	0.0417	0.0376	0.0475	0.0634
771	0.0414	0.0415	0.0374	0.0472	0.0631
772	0.0413	0.0412	0.0371	0.0469	0.0627
773	0.041	0.0409	0.0369	0.0466	0.0623
774	0.0408	0.0405	0.0365	0.0462	0.0619
775	0.0405	0.0403	0.0362	0.0459	0.0615
776	0.0403	0.0401	0.036	0.0456	0.061
777	0.04	0.0399	0.0358	0.0453	0.0607
778	0.0398	0.0395	0.0354	0.045	0.0603
779	0.0397	0.0394	0.0353	0.0447	0.0599
780	0.0394	0.0391	0.035	0.0444	0.0596
781	0.0391	0.0388	0.0348	0.0441	0.0593
782	0.039	0.0386	0.0346	0.0439	0.0588
783	0.0387	0.0383	0.0342	0.0436	0.0584
784	0.0385	0.0381	0.0341	0.0434	0.0583
785	0.0381	0.0379	0.0339	0.0431	0.0578
786	0.038	0.0375	0.0334	0.0426	0.0575
787	0.038	0.0373	0.0334	0.0424	0.0573
788	0.0376	0.037	0.033	0.0421	0.0569
789	0.0373	0.0368	0.0328	0.0418	0.0565
790	0.0371	0.0365	0.0326	0.0415	0.0562
791	0.037	0.0361	0.0323	0.0412	0.056
792	0.0367	0.036	0.0322	0.041	0.0557
793	0.0366	0.0357	0.032	0.0409	0.0554
794	0.0364	0.0356	0.0318	0.0407	0.0551
795	0.0361	0.0354	0.0315	0.0403	0.0548
796	0.0359	0.035	0.0313	0.04	0.0546
797	0.0359	0.0349	0.0311	0.0397	0.0542
798	0.0356	0.0346	0.0308	0.0394	0.0538
799	0.0355	0.0343	0.0306	0.039	0.0535
800	0.0352	0.0343	0.0304	0.0388	0.0532

## Sheet: OPTIMIZATION pH
Supplementary Table 4: UV-Vis spectra absobance of AgNP synthesis optimization at varying pH (Acidic, basic, neutral and natural) with 10ml of 1% plant extract
Wavelength	Unchanged	Acidic	Basic	Neutral
200	0.3819	0.3343	0.2465	2.2543
201	0.6123	0.0681	0.2424	2.1258
202	1.0312	0.3811	0.2369	1.9963
203	1.1038	0.122	0.2317	1.8345
204	0.7398	0.2567	0.227	1.6814
205	0.6438	0.2445	0.2207	1.6443
206	0.498	0.0594	0.7089	1.5611
207	0.4142	0.011	1.4083	1.5004
208	0.4135	0.016	0.9791	1.4574
209	0.486	0.1432	0.8828	1.4165
210	0.6447	-0.2283	0.4612	1.3822
211	0.5571	0.2873	1.0503	1.3336
212	0.4499	-0.6155	0.9072	1.3057
213	0.557	-0.155	0.8591	1.271
214	0.5323	-0.1426	0.8252	1.2394
215	0.4708	-0.3651	1.2634	1.2152
216	0.531	-0.3033	1.4285	1.1935
217	0.6474	0.0454	0.6989	1.1618
218	0.5196	-0.0576	1.1779	1.1415
219	0.5695	-0.0792	0.9747	1.1135
220	0.6512	-0.0215	0.8186	1.1
221	0.3927	-0.008	1.1435	1.0853
222	0.4546	-0.0717	0.8652	1.07
223	0.5719	0.0093	0.6752	1.0559
224	0.3589	0.1573	0.9405	1.049
225	0.4122	-0.0168	1.0781	1.0448
226	0.5269	-0.0248	1.1568	1.0375
227	0.4691	0.0393	1.1828	1.0351
228	0.3369	0.0445	1.1558	1.0337
229	0.3506	0.0557	1.1006	1.0347
230	0.4559	0.0914	1.0628	1.0354
231	0.3991	0.116	1.0774	1.0361
232	0.6943	0.1087	1.2601	1.0474
233	0.4544	0.1522	1.1919	1.0539
234	0.4253	0.0076	1.2033	1.0659
235	0.4839	0.1714	1.1853	1.0711
236	0.6008	0.1516	1.1049	1.0886
237	0.2836	0.1316	1.0394	1.1036
238	0.1647	0.2603	1.2236	1.114
239	0.3908	0.2205	1.1046	1.1367
240	0.3762	-0.0203	0.3482	1.1986
241	0.4001	0.2371	1.1232	1.2398
242	0.3288	0.0716	0.9362	1.2492
243	0.4185	0.1759	1.1579	1.2663
244	0.2727	0.0901	0.5903	1.2855
245	0.2815	0.2223	0.5709	1.3357
246	0.4044	0.0636	0.644	1.379
247	0.2519	0.1175	0.8656	1.4004
248	0.2578	-0.1477	0.508	1.4179
249	0.2944	-0.0806	0.5584	1.4389
250	0.3558	0.1891	0.9115	1.5008
251	0.4186	-0.0416	0.8709	1.5517
252	0.2517	0.2209	1.066	1.589
253	0.4476	0.0412	0.6661	1.5998
254	0.395	0.0861	0.7957	1.6749
255	0.5242	0.199	1.0608	1.7149
256	0.3193	0.0711	0.8626	1.772
257	0.1772	0.1953	1.0429	1.9073
258	0.3421	0.4443	0.9913	1.9208
259	0.5326	0.5375	0.3885	1.9754
260	0.4808	0.2396	0.0355	2.1051
261	0.4056	-0.1273	0.2777	2.1272
262	0.6013	-0.3855	0.6992	2.2129
263	0.501	0.4188	0.7101	2.2253
264	0.5237	0.1282	0.033	2.3476
265	0.6728	0.0522	0.0326	2.5389
266	0.7824	0.2137	0.0325	2.573
267	0.5609	-0.1922	0.032	2.6284
268	0.5994	0.0129	0.56	2.9184
269	0.377	-0.7085	0.8448	3.6952
270	0.4778	0.0159	0.3593	3.6852
271	0.4905	0.4725	0.3329	3.8847
272	0.1601	-0.1911	0.0321	3.9036
273	0.3023	-0.0123	0.0319	3.923
274	0.3389	0.1928	0.7824	3.9441
275	0.3874	-0.165	0.4716	3.9673
276	0.5367	0.0021	1.0639	3.9879
277	0.4573	0.6237	0.7093	4.0107
278	0.6319	-0.1186	0.9746	4.0335
279	0.6975	0.9908	0.0326	4.0583
280	0.5845	0.3544	0.0322	4.0832
281	0.5289	0.6714	0.8923	4.1088
282	0.7852	0.4922	1.4712	4.1345
283	0.628	1.5739	1.2956	4.158
284	0.9932	1.7541	1.7427	4.179
285	0.958	1.2544	1.9524	4.2001
286	1.0163	2.1459	2.1091	4.2209
287	1.2122	1.8005	2.2647	3.951
288	1.3326	1.9405	2.4059	3.9721
289	1.3219	2.5414	2.5183	3.9921
290	1.5427	2.6656	2.6547	4.0119
291	1.6843	2.7951	2.7889	4.0323
292	1.7583	2.9075	2.9014	4.0519
293	1.5746	3.0072	2.9993	4.0723
294	1.4903	3.1079	3.0972	4.0911
295	1.5367	2.6168	3.1959	4.1076
296	1.5654	2.72	3.2857	4.1223
297	1.6042	2.6883	3.3727	4.1363
298	1.5261	2.4881	3.445	4.1517
299	1.5225	2.395	3.5062	4.1668
300	1.4911	2.21	3.0285	4.1804
301	1.4586	2.0654	3.6086	4.1942
302	1.4433	2.0735	2.8303	4.2083
303	1.3992	2.017	2.8928	4.2217
304	1.3725	1.9367	2.505	3.6689
305	1.3449	1.8842	2.4638	3.9549
306	1.308	1.8756	2.3309	3.967
307	1.2852	1.8007	2.2037	3.8816
308	1.2465	1.7677	2.2037	3.9885
309	1.223	1.7626	2.0516	3.9979
310	1.1883	1.708	2.0705	3.3204
311	1.1682	1.6599	1.9992	4.0188
312	1.1568	1.654	1.9927	4.0282
313	1.1247	1.605	1.9583	4.0366
314	1.1016	1.572	1.9721	4.0446
315	1.0777	1.5504	1.8703	4.0537
316	1.0537	1.5097	1.8677	4.0625
317	1.0314	1.4798	1.8651	4.0707
318	1.0171	1.4483	1.8457	4.078
319	0.9986	1.4113	1.8296	4.0844
320	0.9793	1.3912	1.8119	3.9518
321	0.961	1.3628	1.8059	4.095
322	0.943	1.3354	1.7984	4.1003
323	0.9304	1.3068	1.8027	3.7069
324	0.9187	1.2907	1.8284	4.1091
325	0.9069	1.2732	1.809	4.1132
326	0.8926	1.2569	1.8133	3.6219
327	0.8826	1.2373	1.8324	4.1198
328	0.8733	1.2208	1.8699	3.5786
329	0.865	1.202	1.834	4.125
330	0.8579	1.1801	1.8319	4.1273
331	0.8512	1.1614	1.8762	4.1285
332	0.8456	1.1443	1.883	4.129
333	0.8401	1.1272	1.9215	4.1296
334	0.8338	1.1081	1.9093	3.4771
335	0.8304	1.0881	1.9526	3.4204
336	0.8288	1.0748	1.9666	3.6709
337	0.8252	1.0643	2.0304	3.4757
338	0.8232	1.0534	2.0335	3.2899
339	0.823	1.0379	2.0575	3.2796
340	0.8349	1.0389	2.1765	3.5186
341	0.8436	1.0271	2.0799	3.2717
342	0.8432	1.0191	2.0691	3.0566
343	0.8471	0.9971	2.1986	3.1126
344	0.8455	0.9798	2.2249	2.9299
345	0.8527	0.9641	2.4712	2.9781
346	0.8478	0.9572	2.3969	2.9421
347	0.8652	0.9463	2.5047	2.9377
348	0.8637	0.9444	2.59	3.099
349	0.8707	0.9296	2.7357	2.8887
350	0.881	0.9202	3.3388	2.9899
351	0.885	0.9088	2.8594	2.8208
352	0.891	0.8998	2.7365	2.7439
353	0.8957	0.8879	3.7877	2.7443
354	0.9066	0.8796	3.4196	2.6925
355	0.9159	0.8703	3.8032	2.5984
356	0.9231	0.8621	3.81	2.5712
357	0.9341	0.8531	3.8169	2.5077
358	0.9376	0.8429	3.821	2.5005
359	0.944	0.8317	3.8249	2.436
360	0.9501	0.8218	3.8275	2.4838
361	0.9571	0.8126	3.829	2.428
362	0.9639	0.8036	3.8312	2.3391
363	0.9676	0.794	3.8317	2.3031
364	0.9827	0.7901	3.8315	2.2846
365	0.9868	0.7816	3.8308	2.252
366	0.9925	0.7696	3.8286	2.2008
367	0.9979	0.7646	3.8241	2.1929
368	1	0.7577	3.8184	2.1499
369	1.0007	0.7446	3.809	2.1166
370	1.0151	0.7388	3.7998	2.0952
371	1.0192	0.73	3.9951	2.0566
372	1.0221	0.7219	4.0128	2.05
373	1.028	0.7128	4.032	2.0129
374	1.0295	0.707	4.0541	1.9665
375	1.0332	0.6993	4.0773	1.9766
376	1.04	0.6916	4.0994	1.9439
377	1.0446	0.6844	4.1214	1.9144
378	1.0468	0.6751	4.1434	1.8826
379	1.052	0.6679	4.1694	1.8689
380	1.0575	0.6627	4.1957	1.8485
381	1.0642	0.6541	4.2217	1.8315
382	1.0649	0.648	4.2465	1.8148
383	1.0714	0.6418	4.2701	1.7864
384	1.0714	0.636	4.2919	1.7662
385	1.0759	0.6299	4.3141	1.7431
386	1.0795	0.6234	4.3349	1.7256
387	1.0754	0.6124	4.0611	1.706
388	1.0793	0.607	4.0822	1.689
389	1.0809	0.6004	4.101	1.6746
390	1.0851	0.5946	4.1216	1.6425
391	1.0851	0.5892	4.1428	1.6228
392	1.0886	0.5832	4.1632	1.6131
393	1.0917	0.5766	4.1831	1.5923
394	1.0954	0.5711	4.2019	1.5721
395	1.0982	0.5657	4.2189	1.5602
396	1.0994	0.5602	4.234	1.5438
397	1.1007	0.5568	4.2492	1.5243
398	1.104	0.5525	4.2642	1.5067
399	1.107	0.5477	4.28	1.4956
400	1.1071	0.5434	4.2941	1.4783
401	1.1099	0.5386	4.3074	1.4581
402	1.1102	0.5344	4.3211	1.4416
403	1.1129	0.5306	4.3344	1.4265
404	1.1124	0.5227	4.0519	1.4119
405	1.1141	0.5186	4.0655	1.3962
406	1.1157	0.5148	4.078	1.3853
407	1.1162	0.5118	4.0889	1.368
408	1.1188	0.5094	4.099	1.3524
409	1.1203	0.5061	4.1095	1.3397
410	1.122	0.5031	4.1197	1.3243
411	1.1233	0.4995	4.1292	1.309
412	1.1246	0.4969	3.5799	1.2932
413	1.1245	0.4936	4.1474	1.2773
414	1.1264	0.4909	3.6978	1.263
415	1.1282	0.4881	4.1654	1.2484
416	1.1274	0.4845	4.1741	1.2342
417	1.1277	0.482	4.1819	1.2246
418	1.1271	0.4791	4.1897	1.2101
419	1.1281	0.4766	4.1957	1.197
420	1.129	0.4743	4.2008	1.1853
421	1.1273	0.4721	4.2062	1.1699
422	1.1279	0.4691	4.2114	1.158
423	1.1276	0.4666	4.2168	1.1422
424	1.1265	0.4646	4.0103	1.129
425	1.1263	0.4621	4.2251	1.1144
426	1.1244	0.4595	4.2285	1.1012
427	1.1224	0.4572	4.0203	1.0878
428	1.1208	0.454	4.234	1.0786
429	1.1181	0.4515	4.2363	1.0664
430	1.1142	0.4484	4.2374	1.0528
431	1.1131	0.4461	4.2383	1.04
432	1.1092	0.444	4.2391	1.0285
433	1.1077	0.4412	4.2391	1.0165
434	1.1038	0.4388	4.2397	1.0022
435	1.1	0.4359	4.2392	0.9903
436	1.0951	0.4336	4.2385	0.9763
437	1.091	0.4308	4.2364	0.9637
438	1.0867	0.4282	4.2344	0.9513
439	1.0817	0.4252	4.232	0.9402
440	1.0758	0.4227	4.2279	0.9297
441	1.0688	0.4196	4.2228	0.918
442	1.0622	0.4165	4.2175	0.9069
443	1.0574	0.4137	4.2123	0.8953
444	1.0517	0.4112	4.2069	0.8822
445	1.046	0.4089	3.8731	0.8713
446	1.0391	0.4063	4.1929	0.86
447	1.0323	0.4031	4.1839	0.8483
448	1.0267	0.4005	4.1737	0.8355
449	1.0203	0.3978	4.1632	0.824
450	1.0119	0.3953	4.1529	0.8118
451	1.0134	0.4045	4.044	0.8017
452	1.0076	0.4012	3.5761	0.792
453	1.0003	0.3985	3.519	0.7818
454	0.9945	0.3959	3.4988	0.7712
455	0.986	0.3935	3.5382	0.7604
456	0.9787	0.3914	3.488	0.7498
457	0.9733	0.3893	3.0279	0.7399
458	0.9643	0.3868	3.1339	0.7294
459	0.9562	0.3845	3.0778	0.7187
460	0.9491	0.3818	3.0906	0.7077
461	0.9433	0.3792	2.9084	0.6968
462	0.9354	0.377	2.8183	0.6868
463	0.9278	0.3744	2.8522	0.6777
464	0.9192	0.3719	2.7734	0.6688
465	0.912	0.3688	2.7232	0.66
466	0.9048	0.3666	2.622	0.6505
467	0.8987	0.3641	2.5485	0.6406
468	0.8926	0.3626	2.4911	0.6317
469	0.8864	0.3604	2.4172	0.6227
470	0.8742	0.3538	2.3589	0.6138
471	0.8683	0.3514	2.2677	0.6047
472	0.8622	0.3493	2.2243	0.5951
473	0.8564	0.3476	2.1621	0.5865
474	0.85	0.3453	2.1145	0.5771
475	0.8433	0.3425	2.0502	0.5688
476	0.8372	0.3404	2.008	0.5613
477	0.8299	0.3388	1.9587	0.5539
478	0.8248	0.3362	1.9063	0.5434
479	0.8197	0.3341	1.8607	0.5359
480	0.8155	0.3328	1.8339	0.5286
481	0.8105	0.3308	1.7849	0.5203
482	0.8049	0.3292	1.7506	0.5131
483	0.7994	0.3274	1.7044	0.5049
484	0.7952	0.3252	1.6607	0.4966
485	0.7907	0.3231	1.6257	0.4887
486	0.7868	0.3212	1.5932	0.4795
487	0.7814	0.3191	1.5561	0.4726
488	0.7754	0.3176	1.5176	0.4665
489	0.7707	0.315	1.4835	0.4607
490	0.7668	0.3132	1.4547	0.454
491	0.7627	0.3115	1.421	0.4468
492	0.7586	0.3093	1.3962	0.44
493	0.7543	0.3078	1.3666	0.4334
494	0.7514	0.3062	1.3415	0.428
495	0.7465	0.3042	1.3151	0.4216
496	0.7443	0.3026	1.2885	0.4149
497	0.7392	0.3006	1.2655	0.4075
498	0.7362	0.2988	1.2402	0.4017
499	0.7317	0.2969	1.2185	0.3962
500	0.7272	0.2949	1.192	0.3912
501	0.7235	0.2931	1.1696	0.3856
502	0.72	0.2914	1.1467	0.3801
503	0.716	0.2898	1.1287	0.3747
504	0.7138	0.2886	1.1098	0.3695
505	0.7103	0.2872	1.0923	0.3643
506	0.7075	0.2854	1.0738	0.3589
507	0.7039	0.2841	1.0542	0.3539
508	0.7011	0.2823	1.0383	0.3487
509	0.6979	0.2807	1.0205	0.3435
510	0.6952	0.2791	1.0046	0.3384
511	0.6922	0.2777	0.9878	0.3335
512	0.6887	0.2764	0.971	0.3295
513	0.6861	0.2748	0.954	0.3248
514	0.6834	0.2737	0.9388	0.3206
515	0.6799	0.2722	0.9246	0.3161
516	0.6779	0.2713	0.912	0.3119
517	0.6756	0.27	0.8986	0.3078
518	0.6731	0.269	0.8858	0.3035
519	0.6704	0.2676	0.8716	0.299
520	0.667	0.266	0.8594	0.2948
521	0.6641	0.2645	0.8466	0.2905
522	0.6628	0.2636	0.8353	0.2867
523	0.6597	0.2619	0.8229	0.2829
524	0.6563	0.2606	0.8105	0.28
525	0.6532	0.2592	0.7977	0.2759
526	0.6508	0.2579	0.7861	0.2726
527	0.6484	0.2566	0.7769	0.2694
528	0.6462	0.2554	0.7673	0.2659
529	0.643	0.2544	0.7584	0.2623
530	0.6406	0.2526	0.7486	0.2593
531	0.637	0.2513	0.7383	0.2559
532	0.6344	0.25	0.7287	0.2525
533	0.6321	0.2483	0.7194	0.2492
534	0.6289	0.2471	0.7105	0.246
535	0.6258	0.2457	0.7015	0.243
536	0.6231	0.2441	0.6914	0.24
537	0.6191	0.2428	0.6822	0.2374
538	0.6158	0.2408	0.6731	0.2348
539	0.6138	0.2398	0.6657	0.2319
540	0.6106	0.2388	0.6583	0.229
541	0.6076	0.2378	0.6509	0.2265
542	0.6051	0.2364	0.6439	0.2238
543	0.6022	0.2352	0.6358	0.2214
544	0.599	0.234	0.6293	0.2185
545	0.5962	0.2325	0.6213	0.2157
546	0.5932	0.2314	0.6145	0.2133
547	0.5898	0.2301	0.6077	0.2108
548	0.5865	0.2284	0.6002	0.2085
549	0.583	0.2274	0.5928	0.2064
550	0.5791	0.2258	0.5855	0.2042
551	0.5764	0.2247	0.5795	0.2021
552	0.5736	0.2235	0.5738	0.1995
553	0.5702	0.2224	0.568	0.1976
554	0.5667	0.2212	0.5618	0.1955
555	0.5639	0.2198	0.5554	0.1934
556	0.5597	0.2184	0.5491	0.1909
557	0.5564	0.2171	0.5432	0.189
558	0.5529	0.2158	0.5376	0.187
559	0.5492	0.2144	0.5315	0.1854
560	0.5458	0.213	0.525	0.1836
561	0.5416	0.2115	0.5189	0.1817
562	0.5381	0.2101	0.513	0.1796
563	0.5342	0.2089	0.5079	0.1777
564	0.5313	0.2077	0.5029	0.1759
565	0.5281	0.2065	0.4981	0.174
566	0.5244	0.2053	0.4929	0.1721
567	0.5206	0.2042	0.4876	0.1704
568	0.5172	0.2028	0.4825	0.1686
569	0.5133	0.2018	0.4774	0.1665
570	0.5098	0.2003	0.4721	0.1652
571	0.5062	0.199	0.4673	0.1635
572	0.5021	0.1976	0.4624	0.1623
573	0.4982	0.1965	0.4572	0.1605
574	0.4938	0.1949	0.452	0.1591
575	0.4906	0.1941	0.4479	0.1572
576	0.4873	0.1935	0.4435	0.1563
577	0.4846	0.192	0.4402	0.1548
578	0.4758	0.1874	0.4314	0.1532
579	0.4719	0.1858	0.4267	0.1516
580	0.4683	0.1848	0.4223	0.1499
581	0.4645	0.1836	0.4182	0.1485
582	0.4609	0.1825	0.4138	0.147
583	0.457	0.1812	0.4097	0.1456
584	0.4541	0.1799	0.4057	0.1446
585	0.4495	0.1792	0.4017	0.1429
586	0.4498	0.1815	0.4008	0.1419
587	0.4465	0.1807	0.3973	0.1406
588	0.4432	0.1799	0.3939	0.1397
589	0.4404	0.1791	0.3911	0.1382
590	0.437	0.178	0.3874	0.137
591	0.4334	0.1769	0.3836	0.1358
592	0.4303	0.1759	0.3807	0.1345
593	0.4266	0.175	0.3766	0.133
594	0.4229	0.1738	0.3731	0.1321
595	0.419	0.1726	0.3695	0.1307
596	0.4154	0.1719	0.366	0.13
597	0.4115	0.1706	0.3623	0.1286
598	0.4078	0.1698	0.359	0.1279
599	0.4047	0.1686	0.3559	0.1268
600	0.4017	0.1677	0.3533	0.1255
601	0.3984	0.1668	0.3501	0.1243
602	0.395	0.1656	0.3471	0.1232
603	0.3918	0.1648	0.3441	0.1221
604	0.3883	0.1639	0.3414	0.1209
605	0.3848	0.1629	0.338	0.1196
606	0.3816	0.162	0.3349	0.1186
607	0.3781	0.161	0.3321	0.118
608	0.3744	0.1602	0.3289	0.1169
609	0.3706	0.1586	0.3257	0.1159
610	0.3672	0.1577	0.3227	0.1153
611	0.3645	0.1567	0.3199	0.1139
612	0.3614	0.1559	0.3175	0.1131
613	0.3583	0.1551	0.3151	0.1122
614	0.3548	0.1542	0.3123	0.1112
615	0.3515	0.1533	0.3096	0.1106
616	0.3484	0.1522	0.3068	0.1093
617	0.3453	0.1515	0.3043	0.1085
618	0.3422	0.1502	0.3017	0.1076
619	0.3388	0.1494	0.2992	0.1065
620	0.3359	0.1482	0.2963	0.1058
621	0.3323	0.1472	0.2937	0.1049
622	0.3286	0.1464	0.291	0.1041
623	0.3261	0.1454	0.2885	0.1032
624	0.323	0.1447	0.2866	0.1027
625	0.3204	0.144	0.2845	0.1014
626	0.3173	0.1432	0.2821	0.1005
627	0.3143	0.1421	0.2798	0.1001
628	0.3115	0.1414	0.2778	0.0989
629	0.3083	0.1406	0.2753	0.0981
630	0.3054	0.1393	0.2731	0.0972
631	0.3025	0.1386	0.2706	0.0967
632	0.2989	0.1374	0.2679	0.096
633	0.2957	0.1364	0.2656	0.0952
634	0.2931	0.1359	0.2632	0.0944
635	0.2905	0.1351	0.2614	0.0938
636	0.2881	0.1346	0.2594	0.0928
637	0.2856	0.1335	0.2577	0.0923
638	0.2827	0.1329	0.2559	0.0916
639	0.28	0.1318	0.2535	0.0908
640	0.2774	0.1311	0.2517	0.0901
641	0.2747	0.1299	0.2497	0.0892
642	0.272	0.1292	0.2476	0.0885
643	0.2692	0.1281	0.2457	0.088
644	0.2665	0.1272	0.2435	0.0872
645	0.2637	0.1267	0.2412	0.087
646	0.261	0.1257	0.2395	0.0861
647	0.2589	0.1251	0.2378	0.0855
648	0.2565	0.1244	0.2363	0.0849
649	0.2545	0.1237	0.2347	0.0842
650	0.252	0.1229	0.2329	0.0836
651	0.2496	0.1222	0.231	0.0827
652	0.2474	0.1215	0.2296	0.0821
653	0.2449	0.1208	0.2277	0.0815
654	0.2425	0.12	0.2256	0.0808
655	0.2403	0.1191	0.2241	0.0801
656	0.238	0.1185	0.2221	0.0798
657	0.2353	0.1175	0.2205	0.0791
658	0.233	0.1167	0.2186	0.0785
659	0.2309	0.1159	0.2173	0.078
660	0.2293	0.1157	0.2159	0.0775
661	0.227	0.115	0.2143	0.0768
662	0.2252	0.1145	0.2127	0.0766
663	0.223	0.1138	0.2117	0.076
664	0.221	0.113	0.2096	0.0752
665	0.2192	0.1124	0.2085	0.0749
666	0.2173	0.112	0.2065	0.0742
667	0.215	0.1114	0.2055	0.0739
668	0.2131	0.1109	0.204	0.073
669	0.2109	0.11	0.2024	0.0731
670	0.2087	0.1093	0.2005	0.0724
671	0.2069	0.1088	0.1997	0.0716
672	0.2054	0.1084	0.1983	0.0711
673	0.2037	0.1079	0.1972	0.0709
674	0.2019	0.1073	0.1958	0.0699
675	0.2002	0.1069	0.1947	0.0695
676	0.1985	0.1068	0.1933	0.0689
677	0.1968	0.1059	0.1922	0.0683
678	0.1951	0.1054	0.1908	0.0681
679	0.1935	0.1046	0.1895	0.0676
680	0.1913	0.104	0.1881	0.0673
681	0.1901	0.1034	0.1867	0.0668
682	0.1884	0.1029	0.1856	0.0662
683	0.1869	0.1027	0.1847	0.0658
684	0.1853	0.1022	0.1835	0.0651
685	0.1842	0.1019	0.1828	0.0647
686	0.1826	0.1012	0.1814	0.0643
687	0.181	0.1008	0.1804	0.064
688	0.1795	0.1004	0.1792	0.0633
689	0.1782	0.0998	0.1782	0.0627
690	0.177	0.0996	0.1772	0.0623
691	0.1752	0.0989	0.1757	0.0619
692	0.1737	0.0982	0.1744	0.0613
693	0.1721	0.0979	0.1732	0.0606
694	0.1708	0.0976	0.1723	0.0607
695	0.1698	0.0973	0.1713	0.0602
696	0.1686	0.0969	0.1704	0.0596
697	0.1675	0.0969	0.1693	0.0594
698	0.1661	0.0963	0.1686	0.0591
699	0.1651	0.0959	0.1676	0.0588
700	0.1634	0.0955	0.1665	0.0582
701	0.1622	0.0951	0.1656
702	0.1609	0.0944	0.1643
703	0.1597	0.0939	0.1635
704	0.1585	0.0935	0.1625
705	0.157	0.0931	0.1615
706	0.1561	0.093	0.1603
707	0.1549	0.0926	0.1594
708	0.1539	0.0922	0.1587
709	0.1527	0.0917	0.1578
710	0.1516	0.0914	0.1571
711	0.1505	0.0909	0.1563
712	0.1496	0.0906	0.1553
713	0.1482	0.0901	0.1541
714	0.1473	0.0898	0.1534
715	0.1462	0.0894	0.1526
716	0.1451	0.0891	0.1519
717	0.144	0.0883	0.1506
718	0.1431	0.0882	0.1499
719	0.142	0.0878	0.1492
720	0.1411	0.0875	0.1483
721	0.1401	0.0868	0.1475
722	0.1393	0.0867	0.1467
723	0.1384	0.0864	0.1459
724	0.1375	0.0861	0.1451
725	0.1363	0.0855	0.1442
726	0.1353	0.0852	0.1434
727	0.1344	0.085	0.1425
728	0.1335	0.0844	0.1418
729	0.1324	0.0838	0.1409
730	0.1314	0.0834	0.1401
731	0.1308	0.083	0.1392
732	0.1296	0.0827	0.1387
733	0.129	0.0826	0.138
734	0.1281	0.0822	0.1373
735	0.1272	0.0816	0.1364
736	0.1265	0.0815	0.1355
737	0.1256	0.0812	0.1351
738	0.1249	0.0807	0.1342
739	0.1241	0.0803	0.1337
740	0.1231	0.08	0.1328
741	0.1224	0.0796	0.1319
742	0.1215	0.0792	0.1312
743	0.1211	0.0787	0.1306
744	0.1202	0.0788	0.13
745	0.1198	0.0785	0.1294
746	0.119	0.0781	0.1286
747	0.1182	0.0777	0.1279
748	0.1176	0.0775	0.1275
749	0.117	0.0773	0.127
750	0.1164	0.077	0.1262
751	0.1154	0.0765	0.1254
752	0.1148	0.0762	0.1249
753	0.1141	0.0759	0.1242
754	0.1135	0.0753	0.1233
755	0.1129	0.0752	0.1231
756	0.1126	0.0753	0.1225
757	0.1116	0.0747	0.1221
758	0.1112	0.0744	0.1211
759	0.1106	0.074	0.1208
760	0.1097	0.0737	0.12
761	0.1091	0.0734	0.1194
762	0.1085	0.0731	0.1187
763	0.1082	0.0729	0.1181
764	0.1075	0.0727	0.1177
765	0.1068	0.0724	0.117
766	0.1063	0.0722	0.1164
767	0.1058	0.0718	0.116
768	0.1052	0.0719	0.1154
769	0.1049	0.0716	0.1149
770	0.1042	0.0711	0.1142
771	0.1034	0.071	0.1138
772	0.1031	0.0706	0.1133
773	0.1026	0.0706	0.1125
774	0.102	0.07	0.112
775	0.1017	0.0702	0.1116
776	0.101	0.0697	0.1111
777	0.1002	0.0692	0.1104
778	0.0999	0.0688	0.1099
779	0.0994	0.0689	0.1094
780	0.0988	0.0687	0.1089
781	0.0984	0.0683	0.1086
782	0.0979	0.0678	0.1079
783	0.0973	0.0676	0.1073
784	0.0968	0.0677	0.1068
785	0.0961	0.0672	0.1065
786	0.0956	0.0672	0.1057
787	0.0952	0.0667	0.1053
788	0.0947	0.0666	0.1048
789	0.0941	0.0659	0.1042
790	0.0938	0.0658	0.1034
791	0.0931	0.0657	0.1033
792	0.0927	0.0652	0.1026
793	0.0923	0.0651	0.1024
794	0.092	0.0646	0.1022
795	0.0916	0.0646	0.1015
796	0.0909	0.0642	0.101
797	0.091	0.0642	0.101
798	0.0904	0.0643	0.1006
799	0.0898	0.0637	0.0998
800	0.0897	0.0637	0.0997

## Sheet: SYNTHESIZED AgNPs
Suplementary Table 5: Spectral analysis of AgNPs synthesized suing the standardised optimal conditions (10ml plant extract volume, 1% concentration, 24h incubation and natural pH)
WL(nm)	Polyherbal Extract	Silver Nitrate	AgNPs
300	2.7873	0.4684	1.617
301	2.9147	0.4712	1.5778
302	2.9025	0.4727	1.539
303	2.953	0.472	1.5016
304	2.7719	0.4692	1.4575
305	2.7904	0.4652	1.4253
306	2.8061	0.4592	1.3894
307	2.8007	0.4507	1.3499
308	2.8096	0.4409	1.3153
309	2.6525	0.4282	1.2753
310	2.6813	0.4146	1.2452
311	2.6243	0.4007	1.2174
312	2.6537	0.3869	1.1918
313	2.5647	0.3716	1.1653
314	2.5648	0.3544	1.1423
315	2.5196	0.3349	1.1156
316	2.4781	0.3154	1.0924
317	2.4443	0.2964	1.0728
318	2.4102	0.2775	1.0534
319	2.3598	0.2568	1.0339
320	2.3342	0.2362	1.0135
321	2.3016	0.2155	0.9975
322	2.2567	0.1959	0.9821
323	2.2267	0.179	0.9705
324	2.2184	0.1647	0.9591
325	2.2111	0.1497	0.9518
326	2.1489	0.1342	0.9419
327	2.1277	0.1211	0.935
328	2.1017	0.1088	0.9289
329	2.0798	0.0972	0.9234
330	2.0431	0.0879	0.9199
331	2.0124	0.0786	0.9186
332	1.9874	0.0712	0.9179
333	1.9689	0.0639	0.9182
334	1.9299	0.0586	0.9202
335	1.9062	0.054	0.9244
336	1.8826	0.0499	0.9293
337	1.8547	0.0473	0.9342
338	1.8346	0.0447	0.9401
339	1.8073	0.0421	0.9497
340	1.698	0.0566	0.9602
341	1.6994	0.055	0.9735
342	1.6777	0.0544	0.9829
343	1.6696	0.0539	0.9966
344	1.6315	0.0525	1.0104
345	1.6164	0.0523	1.0281
346	1.5966	0.052	1.0488
347	1.569	0.0514	1.06
348	1.5637	0.0519	1.0787
349	1.539	0.0517	1.0935
350	1.511	0.0511	1.1187
351	1.4834	0.051	1.1412
352	1.4749	0.0509	1.1652
353	1.4487	0.0518	1.1853
354	1.428	0.0523	1.2062
355	1.413	0.0517	1.2285
356	1.3922	0.0525	1.2584
357	1.3765	0.0517	1.2783
358	1.3545	0.0518	1.3047
359	1.3376	0.0521	1.3258
360	1.3347	0.0528	1.3428
361	1.3085	0.053	1.3658
362	1.288	0.0529	1.3874
363	1.277	0.0534	1.4071
364	1.2478	0.054	1.4393
365	1.2402	0.0549	1.4563
366	1.2226	0.0543	1.4849
367	1.203	0.0554	1.5092
368	1.182	0.0554	1.5397
369	1.1632	0.0557	1.5561
370	1.15	0.0559	1.566
371	1.1392	0.0561	1.5873
372	1.1264	0.056	1.6112
373	1.1177	0.0561	1.6282
374	1.1026	0.0564	1.6379
375	1.0851	0.0562	1.6679
376	1.0738	0.0569	1.6918
377	1.0591	0.0573	1.7059
378	1.0446	0.0576	1.7204
379	1.0348	0.058	1.7424
380	1.0214	0.0586	1.7538
381	1.006	0.059	1.7736
382	0.9921	0.0595	1.7932
383	0.9824	0.0595	1.8118
384	0.9723	0.0595	1.8267
385	0.9626	0.0599	1.8456
386	0.9531	0.0602	1.858
387	0.94	0.0603	1.867
388	0.9313	0.0608	1.8786
389	0.9217	0.0609	1.8929
390	0.9111	0.0615	1.8999
391	0.9025	0.0619	1.9151
392	0.8928	0.0622	1.9285
393	0.884	0.0626	1.9506
394	0.8746	0.0628	1.963
395	0.8668	0.0629	1.976
396	0.8594	0.0631	1.9843
397	0.8529	0.0634	2.0002
398	0.8463	0.0637	2.0062
399	0.8397	0.064	2.023
400	0.8326	0.0642	2.0367
401	0.8263	0.0645	2.0422
402	0.8205	0.0649	2.0536
403	0.8153	0.0652	2.0694
404	0.8092	0.0653	2.0799
405	0.8024	0.0655	2.0858
406	0.7963	0.0657	2.0981
407	0.7915	0.066	2.1036
408	0.7868	0.066	2.1112
409	0.7828	0.0664	2.1167
410	0.7778	0.0667	2.1211
411	0.7729	0.0669	2.139
412	0.7689	0.0672	2.1401
413	0.7638	0.0675	2.1457
414	0.7592	0.0677	2.1514
415	0.7547	0.068	2.1525
416	0.7495	0.0682	2.1581
417	0.7448	0.0682	2.1546
418	0.74	0.0683	2.1512
419	0.7361	0.0686	2.1521
420	0.7323	0.0688	2.1531
421	0.7283	0.069	2.1558
422	0.7239	0.0691	2.1569
423	0.7195	0.0691	2.1407
424	0.7159	0.0691	2.1424
425	0.712	0.0694	2.1361
426	0.7082	0.0697	2.1314
427	0.7038	0.0696	2.1238
428	0.6994	0.0696	2.1233
429	0.6955	0.0699	2.114
430	0.6915	0.0702	2.0979
431	0.6876	0.0702	2.0874
432	0.6842	0.0703	2.0844
433	0.6804	0.0704	2.07
434	0.6767	0.0704	2.0592
435	0.6724	0.0705	2.0443
436	0.6687	0.0705	2.032
437	0.6652	0.0707	2.017
438	0.6613	0.0708	2.0038
439	0.6573	0.0708	1.9877
440	0.6527	0.0707	1.9707
441	0.6483	0.071	1.9543
442	0.6439	0.071	1.9315
443	0.6404	0.071	1.9152
444	0.6367	0.0711	1.9032
445	0.6328	0.071	1.8862
446	0.6284	0.0709	1.8636
447	0.6245	0.0708	1.8493
448	0.6205	0.071	1.8249
449	0.6167	0.0707	1.8119
450	0.6129	0.0707	1.7942
451	0.6078	0.071	1.7601
452	0.6033	0.0712	1.738
453	0.599	0.0709	1.7161
454	0.5949	0.0709	1.6938
455	0.5914	0.0707	1.6763
456	0.588	0.0707	1.6597
457	0.5845	0.0704	1.6422
458	0.5811	0.0704	1.6238
459	0.5773	0.0701	1.6064
460	0.574	0.0702	1.5886
461	0.5706	0.0702	1.5706
462	0.567	0.0702	1.5518
463	0.5637	0.0702	1.5335
464	0.56	0.07	1.5154
465	0.5563	0.0698	1.4963
466	0.5529	0.0696	1.4784
467	0.5498	0.0692	1.4635
468	0.5469	0.0691	1.4489
469	0.5441	0.069	1.4335
470	0.5409	0.0688	1.4182
471	0.5378	0.0686	1.4023
472	0.5348	0.0684	1.388
473	0.5314	0.0683	1.3713
474	0.5287	0.068	1.355
475	0.5259	0.0677	1.3404
476	0.5224	0.0673	1.3264
477	0.5193	0.0671	1.3109
478	0.5166	0.0667	1.2973
479	0.5141	0.0667	1.2845
480	0.5119	0.0665	1.2731
481	0.5093	0.0661	1.2615
482	0.5066	0.0659	1.2487
483	0.5038	0.0656	1.236
484	0.5013	0.0652	1.2234
485	0.4984	0.065	1.2126
486	0.4959	0.0646	1.2004
487	0.4933	0.0642	1.1874
488	0.4905	0.064	1.1757
489	0.4878	0.0637	1.1623
490	0.4854	0.0635	1.1513
491	0.483	0.0631	1.1413
492	0.4808	0.063	1.131
493	0.4783	0.0626	1.1221
494	0.476	0.0621	1.1107
495	0.4734	0.0616	1.0994
496	0.471	0.0614	1.0886
497	0.4684	0.0612	1.0787
498	0.4656	0.0606	1.0688
499	0.4629	0.0605	1.0585
500	0.4599	0.0602	1.0476
501	0.4567	0.0599	1.0376
502	0.4537	0.0598	1.0268
503	0.4506	0.0592	1.0176
504	0.4478	0.0588	1.0092
505	0.4447	0.0584	0.9999
506	0.4409	0.058	0.9904
507	0.4372	0.0575	0.9807
508	0.4336	0.0572	0.9718
509	0.43	0.057	0.9624
510	0.4259	0.0565	0.9533
511	0.4216	0.0564	0.9441
512	0.4172	0.0562	0.934
513	0.4123	0.0559	0.9243
514	0.4076	0.0554	0.9147
515	0.4036	0.055	0.9065
516	0.3995	0.0546	0.8983
517	0.3953	0.0542	0.8905
518	0.3909	0.0541	0.8815
519	0.3861	0.0535	0.8726
520	0.3814	0.0531	0.8646
521	0.3768	0.053	0.8559
522	0.3723	0.0529	0.847
523	0.3675	0.0524	0.838
524	0.3624	0.0521	0.8291
525	0.3577	0.0518	0.8196
526	0.3531	0.0513	0.8102
527	0.349	0.051	0.8026
528	0.3451	0.0507	0.7947
529	0.3411	0.0503	0.7871
530	0.3367	0.0501	0.7786
531	0.3323	0.0498	0.77
532	0.3281	0.0495	0.7618
533	0.3241	0.0493	0.7538
534	0.3198	0.0488	0.7458
535	0.3154	0.0485	0.7367
536	0.3107	0.048	0.7277
537	0.3062	0.0478	0.7185
538	0.3018	0.0477	0.7097
539	0.2979	0.0473	0.7018
540	0.294	0.047	0.6947
541	0.2901	0.0468	0.6872
542	0.2857	0.0466	0.6792
543	0.2811	0.0461	0.6708
544	0.2766	0.0457	0.6627
545	0.2722	0.0455	0.6551
546	0.2674	0.0451	0.6471
547	0.2626	0.0448	0.6388
548	0.2576	0.0447	0.6305
549	0.2525	0.0445	0.6219
550	0.2474	0.0443	0.6138
551	0.2429	0.044	0.6065
552	0.2384	0.0438	0.5996
553	0.2339	0.0436	0.5929
554	0.2289	0.0432	0.5854
555	0.2237	0.0429	0.5775
556	0.219	0.0428	0.57
557	0.2145	0.0425	0.563
558	0.2099	0.0423	0.5556
559	0.2049	0.0419	0.5485
560	0.1998	0.0418	0.5406
561	0.1952	0.0419	0.5328
562	0.1905	0.0417	0.5256
563	0.1862	0.0413	0.5192
564	0.1823	0.041	0.5131
565	0.1783	0.0408	0.5064
566	0.1741	0.0404	0.4997
567	0.1701	0.0403	0.4929
568	0.1664	0.0401	0.4864
569	0.1628	0.0401	0.4802
570	0.1593	0.0399	0.474
571	0.1557	0.0397	0.4673
572	0.1518	0.0395	0.4605
573	0.1483	0.0393	0.4538
574	0.145	0.0392	0.4471
575	0.142	0.0388	0.4411
576	0.1394	0.0387	0.4359
577	0.1366	0.0386	0.4304
578	0.1338	0.0384	0.4244
579	0.131	0.0382	0.4184
580	0.1284	0.038	0.4127
581	0.1258	0.0379	0.4074
582	0.1232	0.0378	0.4016
583	0.1207	0.0377	0.3959
584	0.1183	0.0376	0.3902
585	0.1159	0.0374	0.3843
586	0.1127	0.0366	0.3768
587	0.1107	0.0362	0.3719
588	0.109	0.0362	0.3673
589	0.1071	0.036	0.3627
590	0.1052	0.036	0.3579
591	0.1033	0.0357	0.3529
592	0.1016	0.0357	0.3478
593	0.0999	0.0357	0.3433
594	0.098	0.0355	0.3388
595	0.0963	0.0354	0.3339
596	0.0945	0.0352	0.3289
597	0.0928	0.0351	0.324
598	0.0912	0.035	0.3194
599	0.0897	0.0349	0.3154
600	0.0883	0.0348	0.3116
601	0.0869	0.0348	0.3077
602	0.0855	0.0344	0.3034
603	0.084	0.0342	0.2993
604	0.0827	0.034	0.2955
605	0.0816	0.034	0.2912
606	0.0803	0.034	0.2873
607	0.079	0.0338	0.2833
608	0.0777	0.0338	0.2793
609	0.0764	0.0338	0.2754
610	0.0752	0.0338	0.2717
611	0.074	0.0335	0.2684
612	0.073	0.0334	0.2652
613	0.072	0.0333	0.2619
614	0.0709	0.0329	0.2584
615	0.0699	0.033	0.2549
616	0.0688	0.0328	0.2517
617	0.068	0.0328	0.2485
618	0.0671	0.0327	0.2454
619	0.0661	0.0325	0.2421
620	0.0651	0.0325	0.2388
621	0.0641	0.0322	0.2356
622	0.0633	0.0321	0.2325
623	0.0625	0.0323	0.2299
624	0.0618	0.0321	0.2273
625	0.0609	0.032	0.2245
626	0.06	0.0318	0.2216
627	0.0593	0.0318	0.2189
628	0.0586	0.0317	0.2164
629	0.0579	0.0317	0.2139
630	0.0572	0.0317	0.2112
631	0.0565	0.0317	0.2087
632	0.0558	0.0316	0.2061
633	0.0551	0.0315	0.2033
634	0.0544	0.0315	0.2008
635	0.0538	0.0313	0.1986
636	0.0534	0.0312	0.1965
637	0.0529	0.0311	0.1944
638	0.0523	0.0309	0.1921
639	0.0517	0.0309	0.1899
640	0.0511	0.0309	0.1878
641	0.0505	0.0309	0.1858
642	0.05	0.0309	0.1838
643	0.0494	0.0309	0.1817
644	0.0489	0.031	0.1794
645	0.0483	0.0307	0.1773
646	0.0478	0.0306	0.1752
647	0.0473	0.0305	0.1735
648	0.0468	0.0303	0.1717
649	0.0464	0.0302	0.1701
650	0.046	0.0301	0.1682
651	0.0455	0.0302	0.1664
652	0.045	0.0301	0.1646
653	0.0446	0.03	0.1628
654	0.0442	0.0301	0.1612
655	0.0437	0.0299	0.1594
656	0.0433	0.0298	0.1575
657	0.0429	0.0297	0.1558
658	0.0426	0.0297	0.1543
659	0.0422	0.0295	0.1528
660	0.0419	0.0296	0.1514
661	0.0416	0.0295	0.15
662	0.0412	0.0294	0.1486
663	0.0408	0.0294	0.1469
664	0.0405	0.0295	0.1456
665	0.0402	0.0294	0.1441
666	0.0397	0.0293	0.1427
667	0.0393	0.0291	0.1413
668	0.039	0.0292	0.1397
669	0.0388	0.0292	0.1384
670	0.0383	0.0292	0.137
671	0.0381	0.0291	0.1357
672	0.0378	0.029	0.1346
673	0.0375	0.0289	0.1333
674	0.0371	0.0288	0.132
675	0.0368	0.0286	0.1309
676	0.0364	0.0286	0.1295
677	0.0362	0.0286	0.1285
678	0.0359	0.0285	0.1273
679	0.0355	0.0285	0.1261
680	0.0352	0.0284	0.1248
681	0.0349	0.0285	0.1237
682	0.0346	0.0285	0.1226
683	0.0344	0.0285	0.1215
684	0.0343	0.0283	0.1205
685	0.0339	0.0282	0.1195
686	0.0336	0.0282	0.1185
687	0.0334	0.028	0.1173
688	0.0331	0.0281	0.1163
689	0.0329	0.028	0.1153
690	0.0326	0.028	0.1143
691	0.0322	0.0279	0.1133
692	0.0319	0.0281	0.1123
693	0.0318	0.0281	0.1112
694	0.0316	0.0279	0.1103
695	0.0312	0.0278	0.1095
696	0.0311	0.0277	0.1085
697	0.0309	0.0277	0.1076
698	0.0307	0.0275	0.1067
699	0.0305	0.0275	0.1059
700	0.0303	0.0275	0.1052
701	0.0301	0.0277	0.1042
702	0.0298	0.0276	0.1033
703	0.0297	0.0276	0.1024
704	0.0295	0.0276	0.1015
705	0.0293	0.0276	0.1006
706	0.029	0.0275	0.0996
707	0.0288	0.0273	0.0989
708	0.0287	0.0273	0.0982
709	0.0285	0.0274	0.0976
710	0.0282	0.0273	0.0967
711	0.0281	0.0273	0.096
712	0.0278	0.0274	0.0953
713	0.0276	0.0274	0.0946
714	0.0275	0.0274	0.0939
715	0.0273	0.0273	0.0931
716	0.0271	0.0273	0.0923
717	0.027	0.0273	0.0914
718	0.0268	0.0272	0.0908
719	0.0267	0.0273	0.0901
720	0.0265	0.0273	0.0895
721	0.0263	0.0272	0.0889
722	0.0262	0.0272	0.0883
723	0.0259	0.0271	0.0876
724	0.0258	0.0272	0.087
725	0.0256	0.0272	0.0862
726	0.0254	0.0272	0.0856
727	0.0254	0.0272	0.085
728	0.0252	0.0272	0.0844
729	0.025	0.0272	0.0838
730	0.0247	0.0272	0.083
731	0.0246	0.0272	0.0826
732	0.0245	0.0272	0.082
733	0.0244	0.0272	0.0814
734	0.0243	0.0271	0.0808
735	0.0241	0.027	0.0802
736	0.0238	0.027	0.0796
737	0.0237	0.027	0.0791
738	0.0235	0.0269	0.0785
739	0.0235	0.027	0.0779
740	0.0232	0.0269	0.0774
741	0.0231	0.0272	0.0768
742	0.0229	0.0271	0.0762
743	0.0227	0.027	0.0756
744	0.0225	0.0268	0.0753
745	0.0225	0.0269	0.0747
746	0.0225	0.0268	0.0742
747	0.0223	0.0267	0.0738
748	0.0221	0.0266	0.0734
749	0.0221	0.0265	0.0728
750	0.0221	0.0265	0.0722
751	0.022	0.0265	0.0718
752	0.0218	0.0265	0.0713
753	0.0217	0.0264	0.0708
754	0.0216	0.0263	0.0703
755	0.0215	0.0262	0.0698
756	0.0215	0.026	0.0694
757	0.0213	0.0259	0.069
758	0.0211	0.0256	0.0685
759	0.0211	0.0253	0.0681
760	0.021	0.0254	0.0677
761	0.0208	0.0254	0.0673
762	0.0208	0.0253	0.0668
763	0.0207	0.0253	0.0664
764	0.0207	0.0252	0.0659
765	0.0205	0.0252	0.0654
766	0.0204	0.0248	0.065
767	0.0203	0.0249	0.0646
768	0.0203	0.0247	0.0642
769	0.0201	0.0246	0.0637
770	0.0201	0.0245	0.0634
771	0.02	0.0243	0.0631
772	0.0198	0.0243	0.0627
773	0.0197	0.0242	0.0623
774	0.0197	0.0241	0.0619
775	0.0196	0.0241	0.0615
776	0.0196	0.0241	0.061
777	0.0196	0.0239	0.0607
778	0.0194	0.0237	0.0603
779	0.0194	0.0237	0.0599
780	0.0193	0.0235	0.0596
781	0.0192	0.0235	0.0593
782	0.0192	0.0237	0.0588
783	0.0191	0.0235	0.0584
784	0.019	0.0235	0.0583
785	0.0189	0.0236	0.0578
786	0.0187	0.0235	0.0575
787	0.0187	0.0235	0.0573
788	0.0187	0.0236	0.0569
789	0.0185	0.0236	0.0565
790	0.0184	0.0237	0.0562
791	0.0184	0.0238	0.056
792	0.0183	0.0239	0.0557
793	0.0183	0.0239	0.0554
794	0.0182	0.024	0.0551
795	0.0181	0.0241	0.0548
796	0.0181	0.0242	0.0546
797	0.018	0.0243	0.0542
798	0.0178	0.0245	0.0538
799	0.0177	0.0245	0.0535
800	0.0176	0.0249	0.0532

## Sheet: XRD
Supplemetary Table 6: XRD data showing diffraction peaks of AgNPs
2ө (Degree)	Intensity (a.u.)
9.99954	467
10.0288	451
10.058	450
10.0872	436
10.1164	394
10.1456	436
10.1748	463
10.204	437
10.2332	431
10.2625	443
10.2917	426
10.3209	462
10.3501	473
10.3793	465
10.4085	456
10.4377	502
10.467	467
10.4962	467
10.5254	432
10.5546	472
10.5838	495
10.613	479
10.6422	486
10.6715	484
10.7007	561
10.7299	439
10.7591	490
10.7883	431
10.8175	490
10.8467	486
10.8759	511
10.9052	458
10.9344	501
10.9636	470
10.9928	463
11.022	487
11.0512	452
11.0805	448
11.1097	507
11.1389	497
11.1681	521
11.1973	486
11.2265	518
11.2557	525
11.2849	480
11.3142	464
11.3434	465
11.3726	501
11.4018	476
11.431	436
11.4602	521
11.4894	499
11.5186	530
11.5479	481
11.5771	517
11.6063	498
11.6355	513
11.6647	496
11.6939	482
11.7232	470
11.7524	509
11.7816	550
11.8108	480
11.84	555
11.8692	529
11.8984	509
11.9276	527
11.9569	507
11.9861	567
12.0153	531
12.0445	570
12.0737	536
12.1029	546
12.1321	524
12.1614	553
12.1906	534
12.2198	549
12.249	504
12.2782	524
12.3074	493
12.3366	506
12.3659	519
12.3951	562
12.4243	533
12.4535	524
12.4827	531
12.5119	544
12.5411	542
12.5703	448
12.5996	500
12.6288	500
12.658	567
12.6872	552
12.7164	527
12.7456	484
12.7748	555
12.8041	497
12.8333	531
12.8625	544
12.8917	547
12.9209	498
12.9501	522
12.9793	547
13.0085	558
13.0378	520
13.067	536
13.0962	528
13.1254	504
13.1546	528
13.1838	513
13.2131	499
13.2423	511
13.2715	555
13.3007	535
13.3299	498
13.3591	499
13.3883	529
13.4175	531
13.4467	529
13.476	519
13.5052	533
13.5344	488
13.5636	503
13.5928	492
13.622	505
13.6512	480
13.6805	507
13.7097	521
13.7389	530
13.7681	488
13.7973	546
13.8265	504
13.8558	499
13.885	484
13.9142	485
13.9434	549
13.9726	484
14.0018	514
14.031	493
14.0602	509
14.0895	534
14.1187	536
14.1479	515
14.1771	540
14.2063	539
14.2355	513
14.2647	536
14.294	506
14.3232	493
14.3524	506
14.3816	486
14.4108	521
14.44	480
14.4692	491
14.4985	506
14.5277	494
14.5569	482
14.5861	498
14.6153	510
14.6445	508
14.6737	549
14.7029	496
14.7322	496
14.7614	507
14.7906	508
14.8198	527
14.849	503
14.8782	568
14.9074	498
14.9367	493
14.9659	470
14.9951	535
15.0243	527
15.0535	464
15.0827	480
15.1119	529
15.1411	492
15.1704	508
15.1996	462
15.2288	524
15.258	492
15.2872	512
15.3164	490
15.3456	485
15.3749	530
15.4041	537
15.4333	521
15.4625	522
15.4917	523
15.5209	526
15.5501	523
15.5793	548
15.6086	508
15.6378	513
15.667	515
15.6962	506
15.7254	485
15.7546	496
15.7838	532
15.8131	510
15.8423	511
15.8715	504
15.9007	508
15.9299	504
15.9591	505
15.9883	481
16.0176	479
16.0468	547
16.076	514
16.1052	545
16.1344	504
16.1636	496
16.1928	541
16.222	459
16.2513	547
16.2805	504
16.3097	502
16.3389	508
16.3681	468
16.3973	508
16.4265	551
16.4558	518
16.485	550
16.5142	554
16.5434	455
16.5726	521
16.6018	511
16.631	499
16.6603	508
16.6895	509
16.7187	508
16.7479	494
16.7771	507
16.8063	537
16.8355	515
16.8648	489
16.894	519
16.9232	516
16.9524	460
16.9816	484
17.0108	452
17.04	489
17.0693	501
17.0985	536
17.1277	492
17.1569	499
17.1861	531
17.2153	520
17.2445	488
17.2737	504
17.303	521
17.3322	471
17.3614	524
17.3906	506
17.4198	453
17.449	475
17.4782	499
17.5074	544
17.5367	504
17.5659	482
17.5951	515
17.6243	521
17.6535	513
17.6827	501
17.712	505
17.7412	523
17.7704	500
17.7996	491
17.8288	509
17.858	457
17.8872	524
17.9164	508
17.9457	478
17.9749	508
18.0041	472
18.0333	462
18.0625	531
18.0917	465
18.1209	464
18.1502	512
18.1794	475
18.2086	501
18.2378	481
18.267	508
18.2962	530
18.3254	508
18.3546	534
18.3839	461
18.4131	468
18.4423	464
18.4715	501
18.5007	478
18.5299	483
18.5591	503
18.5884	495
18.6176	504
18.6468	500
18.676	522
18.7052	486
18.7344	513
18.7636	476
18.7929	529
18.8221	523
18.8513	496
18.8805	509
18.9097	465
18.9389	510
18.9681	555
18.9974	510
19.0266	480
19.0558	488
19.085	538
19.1142	489
19.1434	511
19.1726	465
19.2019	533
19.2311	466
19.2603	481
19.2895	493
19.3187	501
19.3479	542
19.3771	519
19.4063	468
19.4356	486
19.4648	527
19.494	472
19.5232	512
19.5524	533
19.5816	507
19.6108	543
19.64	512
19.6693	470
19.6985	498
19.7277	489
19.7569	464
19.7861	519
19.8153	513
19.8446	496
19.8738	515
19.903	498
19.9322	516
19.9614	457
19.9906	482
20.0198	503
20.049	507
20.0783	509
20.1075	512
20.1367	485
20.1659	496
20.1951	507
20.2243	527
20.2535	539
20.2828	518
20.312	527
20.3412	523
20.3704	511
20.3996	476
20.4288	509
20.458	545
20.4872	570
20.5165	473
20.5457	524
20.5749	504
20.6041	525
20.6333	552
20.6625	544
20.6917	539
20.721	503
20.7502	536
20.7794	541
20.8086	521
20.8378	517
20.867	552
20.8962	500
20.9255	540
20.9547	518
20.9839	515
21.0131	501
21.0423	500
21.0715	555
21.1007	522
21.13	567
21.1592	520
21.1884	575
21.2176	541
21.2468	569
21.276	549
21.3052	549
21.3344	581
21.3637	611
21.3929	574
21.4221	609
21.4513	580
21.4805	580
21.5097	532
21.5389	586
21.5681	569
21.5974	532
21.6266	555
21.6558	584
21.685	591
21.7142	557
21.7434	515
21.7726	524
21.8019	564
21.8311	532
21.8603	533
21.8895	600
21.9187	568
21.9479	544
21.9771	582
22.0064	559
22.0356	517
22.0648	547
22.094	568
22.1232	528
22.1524	572
22.1816	538
22.2109	589
22.2401	529
22.2693	521
22.2985	574
22.3277	565
22.3569	500
22.3861	567
22.4154	539
22.4446	540
22.4738	553
22.503	561
22.5322	528
22.5614	573
22.5906	571
22.6198	522
22.6491	531
22.6783	586
22.7075	556
22.7367	568
22.7659	549
22.7951	527
22.8243	551
22.8535	592
22.8828	572
22.912	549
22.9412	569
22.9704	566
22.9996	565
23.0288	592
23.0581	552
23.0873	601
23.1165	549
23.1457	525
23.1749	513
23.2041	578
23.2333	559
23.2626	515
23.2918	586
23.321	538
23.3502	575
23.3794	552
23.4086	557
23.4378	613
23.467	602
23.4962	531
23.5255	562
23.5547	580
23.5839	540
23.6131	567
23.6423	561
23.6715	587
23.7007	550
23.73	554
23.7592	511
23.7884	533
23.8176	537
23.8468	568
23.876	584
23.9052	529
23.9345	522
23.9637	531
23.9929	569
24.0221	553
24.0513	529
24.0805	558
24.1097	591
24.139	557
24.1682	529
24.1974	562
24.2266	567
24.2558	533
24.285	517
24.3142	554
24.3435	584
24.3727	554
24.4019	552
24.4311	524
24.4603	557
24.4895	533
24.5187	546
24.548	523
24.5772	508
24.6064	525
24.6356	571
24.6648	603
24.694	559
24.7232	533
24.7524	531
24.7817	577
24.8109	541
24.8401	512
24.8693	512
24.8985	596
24.9277	570
24.9569	585
24.9861	613
25.0154	566
25.0446	617
25.0738	511
25.103	540
25.1322	577
25.1614	531
25.1907	571
25.2199	542
25.2491	530
25.2783	573
25.3075	582
25.3367	544
25.3659	536
25.3951	514
25.4244	552
25.4536	613
25.4828	585
25.512	575
25.5412	597
25.5704	602
25.5996	507
25.6288	585
25.6581	592
25.6873	569
25.7165	550
25.7457	596
25.7749	614
25.8041	534
25.8333	608
25.8626	611
25.8918	590
25.921	568
25.9502	580
25.9794	547
26.0086	577
26.0378	560
26.0671	595
26.0963	578
26.1255	625
26.1547	582
26.1839	640
26.2131	622
26.2423	649
26.2716	639
26.3008	581
26.33	628
26.3592	625
26.3884	621
26.4176	628
26.4468	657
26.4761	672
26.5053	654
26.5345	675
26.5637	647
26.5929	705
26.6221	665
26.6513	655
26.6805	726
26.7098	679
26.739	672
26.7682	686
26.7974	793
26.8266	653
26.8558	708
26.885	718
26.9142	756
26.9435	786
26.9727	745
27.0019	814
27.0311	774
27.0603	834
27.0895	823
27.1187	919
27.148	819
27.1772	975
27.2064	1028
27.2356	1127
27.2648	1160
27.294	1226
27.3232	1300
27.3525	1346
27.3817	1619
27.4109	1742
27.4401	1951
27.4693	2282
27.4985	2538
27.5277	2899
27.557	3504
27.5862	4064
27.6154	4838
27.6446	5810
27.6738	6832
27.703	7464
27.7322	8028
27.7614	8589
27.7907	8114
27.8199	7462
27.8491	6797
27.8783	5700
27.9075	4969
27.9367	3915
27.9659	3510
27.9952	2861
28.0244	2472
28.0536	2207
28.0828	1991
28.112	1883
28.1412	1626
28.1704	1416
28.1996	1350
28.2289	1231
28.2581	1214
28.2873	1155
28.3165	976
28.3457	1003
28.3749	932
28.4042	912
28.4334	935
28.4626	865
28.4918	812
28.521	819
28.5502	856
28.5794	788
28.6087	800
28.6379	790
28.6671	809
28.6963	785
28.7255	754
28.7547	743
28.7839	751
28.8131	776
28.8424	710
28.8716	749
28.9008	716
28.93	673
28.9592	729
28.9884	722
29.0176	719
29.0468	720
29.0761	662
29.1053	671
29.1345	683
29.1637	691
29.1929	734
29.2221	698
29.2513	667
29.2806	676
29.3098	725
29.339	698
29.3682	679
29.3974	699
29.4266	672
29.4558	694
29.4851	728
29.5143	697
29.5435	734
29.5727	658
29.6019	675
29.6311	703
29.6603	686
29.6896	655
29.7188	667
29.748	672
29.7772	711
29.8064	639
29.8356	706
29.8648	663
29.8941	662
29.9233	661
29.9525	704
29.9817	735
30.0109	669
30.0401	676
30.0693	691
30.0985	694
30.1278	715
30.157	695
30.1862	801
30.2154	750
30.2446	687
30.2738	694
30.303	716
30.3322	724
30.3615	729
30.3907	734
30.4199	682
30.4491	717
30.4783	754
30.5075	731
30.5368	775
30.566	750
30.5952	748
30.6244	768
30.6536	772
30.6828	814
30.712	748
30.7412	789
30.7705	830
30.7997	879
30.8289	832
30.8581	878
30.8873	857
30.9165	884
30.9457	873
30.9749	834
31.0042	842
31.0334	963
31.0626	869
31.0918	865
31.121	977
31.1502	952
31.1794	980
31.2087	915
31.2379	1009
31.2671	997
31.2963	1052
31.3255	1065
31.3547	1130
31.3839	1192
31.4132	1171
31.4424	1296
31.4716	1265
31.5008	1391
31.53	1327
31.5592	1449
31.5884	1608
31.6177	1643
31.6469	1791
31.6761	1846
31.7053	2125
31.7345	2335
31.7637	2664
31.7929	2995
31.8222	3406
31.8514	4011
31.8806	4613
31.9098	5440
31.939	6405
31.9682	7563
31.9974	8990
32.0266	10921
32.0559	13284
32.0851	15322
32.1143	17852
32.1435	19454
32.1727	20172
32.2019	19567
32.2311	18337
32.2604	16240
32.2896	14061
32.3188	11755
32.348	9823
32.3772	8070
32.4064	6742
32.4356	5652
32.4648	4961
32.4941	4135
32.5233	3745
32.5525	3266
32.5817	2820
32.6109	2520
32.6401	2366
32.6694	2127
32.6986	1966
32.7278	1807
32.757	1666
32.7862	1630
32.8154	1589
32.8446	1481
32.8738	1319
32.9031	1393
32.9323	1327
32.9615	1204
32.9907	1265
33.0199	1212
33.0491	1241
33.0783	1139
33.1076	1178
33.1368	1134
33.166	1130
33.1952	1065
33.2244	1020
33.2536	1058
33.2828	1008
33.312	1018
33.3413	1028
33.3705	1045
33.3997	992
33.4289	929
33.4581	908
33.4873	1034
33.5165	957
33.5458	937
33.575	941
33.6042	972
33.6334	950
33.6626	931
33.6918	933
33.721	975
33.7503	876
33.7795	916
33.8087	888
33.8379	961
33.8671	875
33.8963	879
33.9255	843
33.9547	873
33.984	926
34.0132	899
34.0424	823
34.0716	874
34.1008	901
34.13	831
34.1592	826
34.1885	823
34.2177	876
34.2469	854
34.2761	912
34.3053	870
34.3345	864
34.3637	876
34.3929	865
34.4222	849
34.4514	850
34.4806	857
34.5098	914
34.539	803
34.5682	812
34.5975	875
34.6267	783
34.6559	854
34.6851	835
34.7143	875
34.7435	861
34.7727	819
34.8019	889
34.8312	763
34.8604	871
34.8896	819
34.9188	845
34.948	862
34.9772	865
35.0064	886
35.0356	847
35.0649	821
35.0941	886
35.1233	860
35.1525	903
35.1817	871
35.2109	886
35.2401	903
35.2694	916
35.2986	882
35.3278	932
35.357	940
35.3862	900
35.4154	918
35.4446	946
35.4739	944
35.5031	1053
35.5323	945
35.5615	1040
35.5907	1007
35.6199	1139
35.6491	1057
35.6784	1099
35.7076	1104
35.7368	1205
35.766	1208
35.7952	1227
35.8244	1222
35.8536	1305
35.8828	1340
35.9121	1368
35.9413	1363
35.9705	1337
35.9997	1338
36.0289	1386
36.0581	1433
36.0873	1362
36.1166	1379
36.1458	1392
36.175	1382
36.2042	1423
36.2334	1440
36.2626	1446
36.2918	1461
36.321	1418
36.3503	1409
36.3795	1528
36.4087	1478
36.4379	1554
36.4671	1510
36.4963	1488
36.5256	1569
36.5548	1560
36.584	1680
36.6132	1673
36.6424	1664
36.6716	1651
36.7008	1712
36.73	1755
36.7593	1835
36.7885	1926
36.8177	1793
36.8469	1837
36.8761	1953
36.9053	1989
36.9345	2101
36.9637	2057
36.993	2174
37.0222	2170
37.0514	2305
37.0806	2356
37.1098	2374
37.139	2410
37.1683	2617
37.1975	2668
37.2267	2717
37.2559	2844
37.2851	2954
37.3143	3192
37.3435	3281
37.3727	3417
37.402	3429
37.4312	3733
37.4604	3978
37.4896	4075
37.5188	4359
37.548	4649
37.5772	4841
37.6065	5175
37.6357	5562
37.6649	6086
37.6941	6408
37.7233	6927
37.7525	7272
37.7817	7986
37.8109	8422
37.8402	9113
37.8694	9746
37.8986	9957
37.9278	10609
37.957	11073
37.9862	11612
38.0155	11601
38.0447	11684
38.0739	11882
38.1031	11696
38.1323	11420
38.1615	10963
38.1907	10735
38.2199	9990
38.2492	9558
38.2784	9080
38.3076	8550
38.3368	8072
38.366	7531
38.3952	7190
38.4244	6702
38.4537	6406
38.4829	6062
38.5121	5691
38.5413	5446
38.5705	5178
38.5997	5008
38.6289	4711
38.6581	4525
38.6874	4380
38.7166	4139
38.7458	4010
38.775	3854
38.8042	3741
38.8334	3640
38.8626	3625
38.8919	3546
38.9211	3267
38.9503	3192
38.9795	3053
39.0087	3086
39.0379	2974
39.0671	2860
39.0964	2897
39.1256	2852
39.1548	2748
39.184	2642
39.2132	2549
39.2424	2585
39.2716	2502
39.3008	2498
39.3301	2437
39.3593	2443
39.3885	2246
39.4177	2306
39.4469	2298
39.4761	2336
39.5053	2199
39.5346	2145
39.5638	2185
39.593	2153
39.6222	2114
39.6514	2141
39.6806	2127
39.7098	2010
39.739	2065
39.7683	1978
39.7975	1976
39.8267	1976
39.8559	1930
39.8851	2016
39.9143	1903
39.9436	1914
39.9728	1932
40.002	1910
40.0312	1878
40.0604	1941
40.0896	1824
40.1188	1882
40.148	1740
40.1773	1752
40.2065	1747
40.2357	1732
40.2649	1709
40.2941	1798
40.3233	1775
40.3525	1749
40.3817	1753
40.411	1714
40.4402	1695
40.4694	1658
40.4986	1733
40.5278	1696
40.557	1747
40.5862	1737
40.6155	1623
40.6447	1669
40.6739	1624
40.7031	1637
40.7323	1636
40.7615	1666
40.7907	1696
40.82	1618
40.8492	1606
40.8784	1665
40.9076	1620
40.9368	1623
40.966	1681
40.9952	1584
41.0245	1612
41.0537	1680
41.0829	1592
41.1121	1669
41.1413	1608
41.1705	1601
41.1997	1594
41.2289	1624
41.2582	1555
41.2874	1575
41.3166	1524
41.3458	1598
41.375	1571
41.4042	1593
41.4334	1673
41.4627	1564
41.4919	1580
41.5211	1666
41.5503	1606
41.5795	1653
41.6087	1677
41.6379	1605
41.6671	1629
41.6964	1525
41.7256	1705
41.7548	1621
41.784	1652
41.8132	1686
41.8424	1726
41.8717	1738
41.9009	1601
41.9301	1610
41.9593	1637
41.9885	1634
42.0177	1797
42.0469	1677
42.0761	1700
42.1054	1686
42.1346	1780
42.1638	1722
42.193	1777
42.2222	1703
42.2514	1722
42.2806	1806
42.3098	1792
42.3391	1715
42.3683	1784
42.3975	1768
42.4267	1805
42.4559	1779
42.4851	1816
42.5144	1870
42.5436	1841
42.5728	1945
42.602	1910
42.6312	1891
42.6604	1897
42.6896	1946
42.7189	1993
42.7481	1940
42.7773	2042
42.8065	2051
42.8357	2008
42.8649	2015
42.8941	2080
42.9233	2048
42.9526	2113
42.9818	2246
43.011	2134
43.0402	2237
43.0694	2205
43.0986	2236
43.1278	2324
43.157	2276
43.1863	2420
43.2155	2313
43.2447	2376
43.2739	2395
43.3031	2532
43.3323	2473
43.3616	2520
43.3908	2682
43.42	2671
43.4492	2755
43.4784	2769
43.5076	2791
43.5368	2879
43.566	2859
43.5953	2948
43.6245	3040
43.6537	3043
43.6829	3185
43.7121	3261
43.7413	3234
43.7705	3354
43.7998	3346
43.829	3410
43.8582	3529
43.8874	3645
43.9166	3762
43.9458	3538
43.975	3695
44.0042	3824
44.0335	3881
44.0627	3926
44.0919	3910
44.1211	3845
44.1503	4067
44.1795	4054
44.2087	3988
44.238	3936
44.2672	3902
44.2964	3964
44.3256	3949
44.3548	3830
44.384	3757
44.4132	3640
44.4425	3608
44.4717	3656
44.5009	3555
44.5301	3468
44.5593	3370
44.5885	3200
44.6177	3170
44.6469	3117
44.6762	3057
44.7054	3062
44.7346	2982
44.7638	2820
44.793	2760
44.8222	2802
44.8514	2671
44.8807	2614
44.9099	2575
44.9391	2545
44.9683	2442
44.9975	2520
45.0267	2408
45.0559	2300
45.0851	2361
45.1144	2337
45.1436	2312
45.1728	2318
45.202	2320
45.2312	2248
45.2604	2323
45.2897	2292
45.3189	2227
45.3481	2268
45.3773	2269
45.4065	2357
45.4357	2288
45.4649	2281
45.4941	2482
45.5234	2440
45.5526	2518
45.5818	2754
45.611	2794
45.6402	2938
45.6694	3146
45.6986	3375
45.7278	3614
45.7571	3893
45.7863	4319
45.8155	4831
45.8447	5202
45.8739	5879
45.9031	6531
45.9323	7441
45.9616	8380
45.9908	9389
46.02	10618
46.0492	11867
46.0784	13043
46.1076	13996
46.1368	14624
46.1661	14725
46.1953	14517
46.2245	14342
46.2537	13121
46.2829	12704
46.3121	11280
46.3413	10095
46.3706	8742
46.3998	7641
46.429	6583
46.4582	5910
46.4874	5311
46.5166	4691
46.5458	4113
46.575	3738
46.6043	3442
46.6335	3161
46.6627	2813
46.6919	2677
46.7211	2446
46.7503	2165
46.7795	2204
46.8088	2083
46.838	2028
46.8672	1849
46.8964	1899
46.9256	1733
46.9548	1672
46.984	1651
47.0132	1619
47.0425	1598
47.0717	1577
47.1009	1494
47.1301	1487
47.1593	1448
47.1885	1422
47.2178	1381
47.247	1451
47.2762	1306
47.3054	1332
47.3346	1354
47.3638	1294
47.393	1297
47.4222	1242
47.4515	1290
47.4807	1265
47.5099	1210
47.5391	1273
47.5683	1199
47.5975	1147
47.6267	1116
47.6559	1173
47.6852	1174
47.7144	1168
47.7436	1191
47.7728	1148
47.802	1105
47.8312	1173
47.8605	1104
47.8897	1164
47.9189	1112
47.9481	1031
47.9773	1163
48.0065	1131
48.0357	1102
48.065	1004
48.0942	1102
48.1234	1068
48.1526	1066
48.1818	1051
48.211	1010
48.2402	984
48.2694	1024
48.2987	963
48.3279	1015
48.3571	1024
48.3863	1054
48.4155	976
48.4447	1009
48.4739	1025
48.5031	976
48.5324	953
48.5616	1012
48.5908	1037
48.62	1006
48.6492	970
48.6784	1002
48.7077	903
48.7369	916
48.7661	919
48.7953	947
48.8245	983
48.8537	951
48.8829	965
48.9121	918
48.9414	909
48.9706	935
48.9998	988
49.029	915
49.0582	976
49.0874	987
49.1166	901
49.1459	931
49.1751	881
49.2043	942
49.2335	960
49.2627	902
49.2919	934
49.3211	925
49.3503	881
49.3796	963
49.4088	893
49.438	893
49.4672	905
49.4964	897
49.5256	954
49.5548	872
49.5841	896
49.6133	854
49.6425	910
49.6717	936
49.7009	840
49.7301	915
49.7593	880
49.7886	888
49.8178	850
49.847	860
49.8762	871
49.9054	916
49.9346	865
49.9638	888
49.993	872
50.0223	898
50.0515	842
50.0807	871
50.1099	894
50.1391	926
50.1683	912
50.1975	882
50.2268	861
50.256	844
50.2852	905
50.3144	833
50.3436	837
50.3728	801
50.402	875
50.4312	840
50.4605	883
50.4897	924
50.5189	852
50.5481	874
50.5773	863
50.6065	867
50.6358	892
50.665	889
50.6942	910
50.7234	822
50.7526	855
50.7818	883
50.811	836
50.8402	867
50.8695	858
50.8987	845
50.9279	817
50.9571	884
50.9863	884
51.0155	854
51.0447	824
51.074	865
51.1032	858
51.1324	861
51.1616	827
51.1908	863
51.22	833
51.2492	840
51.2784	874
51.3077	869
51.3369	825
51.3661	889
51.3953	899
51.4245	850
51.4537	917
51.4829	815
51.5122	831
51.5414	888
51.5706	851
51.5998	797
51.629	843
51.6582	850
51.6874	955
51.7167	892
51.7459	867
51.7751	851
51.8043	916
51.8335	870
51.8627	821
51.8919	876
51.9211	888
51.9504	880
51.9796	872
52.0088	886
52.038	841
52.0672	956
52.0964	895
52.1257	894
52.1549	922
52.1841	906
52.2133	883
52.2425	913
52.2717	823
52.3009	900
52.3301	914
52.3593	892
52.3886	821
52.4178	863
52.447	871
52.4762	832
52.5054	922
52.5346	855
52.5639	907
52.5931	899
52.6223	920
52.6515	866
52.6807	860
52.7099	894
52.7391	892
52.7683	910
52.7976	871
52.8268	912
52.856	926
52.8852	926
52.9144	931
52.9436	938
52.9728	918
53.002	869
53.0313	879
53.0605	918
53.0897	968
53.1189	931
53.1481	922
53.1773	914
53.2066	959
53.2358	932
53.265	957
53.2942	961
53.3234	972
53.3526	954
53.3818	956
53.4111	963
53.4403	1009
53.4695	936
53.4987	965
53.5279	959
53.5571	919
53.5863	1011
53.6155	964
53.6448	980
53.674	990
53.7032	980
53.7324	983
53.7616	1043
53.7908	1027
53.82	1108
53.8492	1054
53.8785	1039
53.9077	1083
53.9369	1166
53.9661	1105
53.9953	1117
54.0245	1164
54.0538	1160
54.083	1154
54.1122	1200
54.1414	1292
54.1706	1358
54.1998	1377
54.229	1470
54.2582	1504
54.2875	1577
54.3167	1656
54.3459	1744
54.3751	1965
54.4043	2154
54.4335	2314
54.4627	2499
54.492	2736
54.5212	3080
54.5504	3410
54.5796	3677
54.6088	4198
54.638	4375
54.6672	4667
54.6964	4935
54.7257	5349
54.7549	5285
54.7841	5313
54.8133	4992
54.8425	4910
54.8717	4687
54.9009	4330
54.9302	4095
54.9594	3538
54.9886	3240
55.0178	2810
55.047	2626
55.0762	2319
55.1054	2263
55.1347	2086
55.1639	1892
55.1931	1854
55.2223	1710
55.2515	1536
55.2807	1485
55.3099	1475
55.3391	1384
55.3684	1356
55.3976	1244
55.4268	1283
55.456	1194
55.4852	1226
55.5144	1123
55.5436	1206
55.5729	1145
55.6021	1214
55.6313	1152
55.6605	1200
55.6897	1081
55.7189	1149
55.7481	1133
55.7773	1122
55.8066	1099
55.8358	1113
55.865	1172
55.8942	1046
55.9234	1094
55.9526	1091
55.9819	1097
56.0111	1100
56.0403	1125
56.0695	1127
56.0987	1055
56.1279	1062
56.1571	1070
56.1863	1082
56.2156	1097
56.2448	1083
56.274	1087
56.3032	1101
56.3324	1117
56.3616	1108
56.3908	1173
56.4201	1124
56.4493	1111
56.4785	1209
56.5077	1198
56.5369	1151
56.5661	1252
56.5953	1188
56.6245	1175
56.6538	1253
56.683	1268
56.7122	1326
56.7414	1405
56.7706	1323
56.7998	1431
56.829	1512
56.8583	1519
56.8875	1580
56.9167	1727
56.9459	1809
56.9751	1870
57.0043	2014
57.0335	2249
57.0628	2379
57.092	2580
57.1212	2818
57.1504	2993
57.1796	3267
57.2088	3647
57.238	3893
57.2672	4199
57.2965	4593
57.3257	4874
57.3549	5024
57.3841	5066
57.4133	5060
57.4425	5094
57.4718	4881
57.501	4691
57.5302	4589
57.5594	4247
57.5886	3982
57.6178	3617
57.647	3256
57.6762	3016
57.7054	2815
57.7347	2483
57.7639	2323
57.7931	2086
57.8223	1996
57.8515	1850
57.8807	1714
57.91	1673
57.9392	1511
57.9684	1447
57.9976	1410
58.0268	1379
58.056	1319
58.0852	1271
58.1144	1224
58.1437	1175
58.1729	1136
58.2021	1128
58.2313	1170
58.2605	1066
58.2897	1167
58.3189	1077
58.3482	1127
58.3774	1098
58.4066	1101
58.4358	1052
58.465	1047
58.4942	1040
58.5234	1023
58.5526	1003
58.5819	1051
58.6111	1100
58.6403	1001
58.6695	1020
58.6987	1032
58.7279	1020
58.7572	1039
58.7864	978
58.8156	925
58.8448	981
58.874	953
58.9032	1015
58.9324	963
58.9616	994
58.9909	967
59.0201	937
59.0493	956
59.0785	957
59.1077	968
59.1369	987
59.1661	966
59.1953	947
59.2246	964
59.2538	944
59.283	938
59.3122	923
59.3414	998
59.3706	935
59.3999	903
59.4291	953
59.4583	949
59.4875	941
59.5167	928
59.5459	997
59.5751	914
59.6043	904
59.6336	971
59.6628	944
59.692	966
59.7212	960
59.7504	994
59.7796	918
59.8088	949
59.8381	962
59.8673	913
59.8965	997
59.9257	1028
59.9549	983
59.9841	1020
60.0133	961
60.0425	967
60.0718	978
60.101	957
60.1302	994
60.1594	943
60.1886	938
60.2178	978
60.247	975
60.2763	978
60.3055	1030
60.3347	977
60.3639	911
60.3931	937
60.4223	937
60.4515	965
60.4808	955
60.51	999
60.5392	962
60.5684	985
60.5976	964
60.6268	1030
60.656	961
60.6853	1000
60.7145	1012
60.7437	1061
60.7729	949
60.8021	994
60.8313	1000
60.8605	1008
60.8897	985
60.919	987
60.9482	1095
60.9774	1062
61.0066	1059
61.0358	993
61.065	1009
61.0942	1027
61.1234	1038
61.1527	1045
61.1819	997
61.2111	1001
61.2403	986
61.2695	1055
61.2987	1034
61.328	1045
61.3572	1035
61.3864	1055
61.4156	1024
61.4448	1055
61.474	1078
61.5032	1061
61.5324	1037
61.5617	1051
61.5909	1027
61.6201	1019
61.6493	1101
61.6785	1062
61.7077	1062
61.7369	1065
61.7662	1113
61.7954	1117
61.8246	1104
61.8538	1102
61.883	1101
61.9122	1124
61.9414	1114
61.9706	1082
61.9999	1163
62.0291	1099
62.0583	1159
62.0875	1108
62.1167	1165
62.1459	1176
62.1752	1155
62.2044	1215
62.2336	1147
62.2628	1190
62.292	1182
62.3212	1216
62.3504	1160
62.3796	1204
62.4089	1206
62.4381	1184
62.4673	1227
62.4965	1227
62.5257	1241
62.5549	1231
62.5841	1286
62.6133	1220
62.6426	1318
62.6718	1328
62.701	1251
62.7302	1264
62.7594	1342
62.7886	1298
62.8178	1300
62.8471	1414
62.8763	1350
62.9055	1405
62.9347	1396
62.9639	1491
62.9931	1436
63.0223	1442
63.0516	1456
63.0808	1497
63.11	1486
63.1392	1608
63.1684	1503
63.1976	1533
63.2268	1631
63.2561	1592
63.2853	1627
63.3145	1658
63.3437	1685
63.3729	1798
63.4021	1810
63.4313	1797
63.4605	1853
63.4898	1932
63.519	1951
63.5482	2029
63.5774	1993
63.6066	2037
63.6358	2052
63.665	2129
63.6943	2282
63.7235	2281
63.7527	2346
63.7819	2495
63.8111	2637
63.8403	2665
63.8695	2677
63.8987	2765
63.928	2946
63.9572	3215
63.9864	3180
64.0156	3202
64.0448	3609
64.074	3730
64.1033	3853
64.1325	4096
64.1617	4305
64.1909	4414
64.2201	4675
64.2493	4938
64.2785	4922
64.3077	5317
64.337	5424
64.3662	5569
64.3954	5687
64.4246	5683
64.4538	5528
64.483	5551
64.5122	5374
64.5414	5252
64.5707	5294
64.5999	5072
64.6291	4753
64.6583	4594
64.6875	4455
64.7167	4260
64.7459	4145
64.7752	3848
64.8044	3697
64.8336	3490
64.8628	3410
64.892	3274
64.9212	2995
64.9504	3005
64.9797	2876
65.0089	2736
65.0381	2689
65.0673	2599
65.0965	2544
65.1257	2539
65.1549	2445
65.1842	2363
65.2134	2308
65.2426	2229
65.2718	2246
65.301	2190
65.3302	2086
65.3594	2053
65.3886	2029
65.4179	1929
65.4471	1902
65.4763	1956
65.5055	1852
65.5347	1861
65.5639	1879
65.5931	1800
65.6224	1782
65.6516	1736
65.6808	1794
65.71	1721
65.7392	1726
65.7684	1713
65.7976	1665
65.8268	1585
65.8561	1638
65.8853	1586
65.9145	1576
65.9437	1598
65.9729	1593
66.0021	1576
66.0314	1572
66.0606	1496
66.0898	1561
66.119	1482
66.1482	1501
66.1774	1506
66.2066	1551
66.2358	1470
66.2651	1530
66.2943	1546
66.3235	1502
66.3527	1507
66.3819	1496
66.4111	1562
66.4403	1491
66.4695	1404
66.4988	1500
66.528	1508
66.5572	1456
66.5864	1467
66.6156	1447
66.6448	1465
66.674	1479
66.7033	1530
66.7325	1498
66.7617	1487
66.7909	1564
66.8201	1536
66.8493	1563
66.8786	1591
66.9078	1649
66.937	1687
66.9662	1704
66.9954	1823
67.0246	1893
67.0538	1877
67.083	2091
67.1123	2187
67.1415	2287
67.1707	2398
67.1999	2571
67.2291	2779
67.2583	2722
67.2875	3031
67.3167	3031
67.346	3152
67.3752	3209
67.4044	3323
67.4336	3196
67.4628	2981
67.492	2993
67.5212	2888
67.5505	2747
67.5797	2600
67.6089	2508
67.6381	2387
67.6673	2204
67.6965	2089
67.7257	1997
67.755	2006
67.7842	1853
67.8134	1729
67.8426	1712
67.8718	1619
67.901	1577
67.9302	1518
67.9595	1503
67.9887	1544
68.0179	1428
68.0471	1481
68.0763	1394
68.1055	1391
68.1347	1420
68.1639	1390
68.1932	1358
68.2224	1389
68.2516	1265
68.2808	1335
68.31	1268
68.3392	1376
[truncated: 741 more rows]

## Sheet: DAY WISE STABILITY
Supplemetary Table 7: UV-Vis spectra recorded from day 1 to day 90
WL(nm)	Day 1	Day 90
350	0.8537	0.9214
351	0.877	0.9506
352	0.8997	0.9731
353	0.9253	1.0031
354	0.9524	1.0334
355	0.9807	1.0549
356	1.006	1.0829
357	1.0273	1.1135
358	1.0522	1.1386
359	1.0748	1.1625
360	1.1008	1.181
361	1.1191	1.2098
362	1.1396	1.2286
363	1.1609	1.2466
364	1.1764	1.2673
365	1.2022	1.2943
366	1.22	1.3156
367	1.2438	1.3453
368	1.2676	1.353
369	1.2966	1.3657
370	1.3156	1.4025
371	1.3298	1.4424
372	1.3458	1.4623
373	1.3658	1.4791
374	1.3831	1.5109
375	1.4028	1.5194
376	1.4189	1.546
377	1.4387	1.5597
378	1.4505	1.5856
379	1.4752	1.6145
380	1.4882	1.6272
381	1.5104	1.6497
382	1.5272	1.6671
383	1.5427	1.6905
384	1.558	1.716
385	1.5677	1.728
386	1.5873	1.7485
387	1.6005	1.7642
388	1.6119	1.7786
389	1.6338	1.8014
390	1.638	1.813
391	1.6559	1.8372
392	1.6727	1.8466
393	1.6845	1.8719
394	1.697	1.8811
395	1.7093	1.9007
396	1.7228	1.9077
397	1.7306	1.9229
398	1.7458	1.9369
399	1.7559	1.9522
400	1.7652	1.9585
401	1.7778	1.965
402	1.7849	1.9838
403	1.7998	1.9973
404	1.8111	2.007
405	1.8161	2.0116
406	1.8247	2.0155
407	1.8337	2.0185
408	1.8383	2.0302
409	1.849	2.0376
410	1.8541	2.0499
411	1.8544	2.0498
412	1.8637	2.0647
413	1.8731	2.0639
414	1.8824	2.0672
415	1.8816	2.0671
416	1.886	2.0744
417	1.888	2.0756
418	1.8918	2.0777
419	1.8903	2.0786
420	1.8939	2.074
421	1.8923	2.0738
422	1.8952	2.0774
423	1.8923	2.0718
424	1.8926	2.0649
425	1.8929	2.071
426	1.8883	2.0594
427	1.887	2.0482
428	1.8806	2.0506
429	1.8794	2.0367
430	1.8678	2.0359
431	1.8665	2.0296
432	1.8579	2.0241
433	1.8502	2.0153
434	1.8428	2.0037
435	1.8367	1.9981
436	1.8266	1.9854
437	1.819	1.9748
438	1.8126	1.9632
439	1.8036	1.9525
440	1.7939	1.9401
441	1.7801	1.9297
442	1.7688	1.9171
443	1.7598	1.8998
444	1.7493	1.8916
445	1.7385	1.8787
446	1.7265	1.8606
447	1.716	1.8477
448	1.7057	1.8378
449	1.6907	1.8193
450	1.6796	1.8067
451	1.6621	1.7824
452	1.6493	1.7685
453	1.6358	1.7531
454	1.6205	1.7384
455	1.6071	1.7287
456	1.5979	1.717
457	1.588	1.7007
458	1.5734	1.6904
459	1.5604	1.6766
460	1.5497	1.6632
461	1.537	1.6508
462	1.5272	1.6376
463	1.5131	1.626
464	1.5007	1.6108
465	1.487	1.5952
466	1.473	1.5827
467	1.4642	1.5701
468	1.4529	1.5593
469	1.4417	1.5491
470	1.431	1.5368
471	1.4199	1.5239
472	1.4105	1.5144
473	1.3999	1.5033
474	1.3891	1.491
475	1.3783	1.4773
476	1.3674	1.4657
477	1.3561	1.4552
478	1.3452	1.4422
479	1.3368	1.433
480	1.3273	1.4241
481	1.3195	1.4134
482	1.3103	1.4048
483	1.3013	1.395
484	1.2924	1.3845
485	1.2839	1.3757
486	1.2757	1.3666
487	1.2669	1.3556
488	1.259	1.345
489	1.2493	1.3351
490	1.242	1.3273
491	1.2346	1.318
492	1.2278	1.31
493	1.2203	1.3028
494	1.2133	1.2949
495	1.2054	1.2845
496	1.1984	1.2773
497	1.1923	1.269
498	1.1852	1.2617
499	1.1786	1.2517
500	1.1716	1.2442
501	1.1637	1.2347
502	1.1575	1.2268
503	1.1516	1.2186
504	1.1451	1.2122
505	1.1396	1.2051
506	1.1328	1.1979
507	1.127	1.1901
508	1.1213	1.1819
509	1.1157	1.1747
510	1.1102	1.1675
511	1.1042	1.1595
512	1.0965	1.1517
513	1.0906	1.1434
514	1.0845	1.1361
515	1.0797	1.1283
516	1.0743	1.1221
517	1.0687	1.115
518	1.0629	1.1079
519	1.0582	1.1012
520	1.0522	1.0941
521	1.0466	1.0868
522	1.0417	1.0799
523	1.0355	1.0722
524	1.0298	1.0642
525	1.0236	1.056
526	1.0182	1.0486
527	1.0127	1.0422
528	1.0077	1.0363
529	1.0023	1.0292
530	0.9969	1.022
531	0.9918	1.0151
532	0.9862	1.0084
533	0.9802	1.0005
534	0.9752	0.9938
535	0.9695	0.9867
536	0.9629	0.9786
537	0.9568	0.9706
538	0.9508	0.9632
539	0.9456	0.9569
540	0.9406	0.9502
541	0.9352	0.9435
542	0.9293	0.9363
543	0.9239	0.9293
544	0.9179	0.9218
545	0.9119	0.9142
546	0.9061	0.9071
547	0.9	0.8992
548	0.8935	0.8912
549	0.887	0.8835
550	0.8807	0.8759
551	0.8752	0.8691
552	0.8696	0.8622
553	0.8638	0.8554
554	0.858	0.8484
555	0.8518	0.8409
556	0.8458	0.8336
557	0.8401	0.8264
558	0.834	0.8194
559	0.8276	0.8117
560	0.8208	0.8041
561	0.8143	0.7963
562	0.8078	0.7889
563	0.8018	0.7822
564	0.7961	0.7757
565	0.7899	0.7687
566	0.7841	0.7618
567	0.7779	0.7549
568	0.772	0.7484
569	0.7661	0.7415
570	0.7601	0.7349
571	0.7533	0.7275
572	0.7466	0.7203
573	0.7397	0.7124
574	0.7331	0.7052
575	0.7269	0.6987
576	0.7215	0.6927
577	0.7156	0.6863
578	0.7097	0.6795
579	0.7034	0.6731
580	0.6975	0.6667
581	0.6916	0.6604
582	0.6856	0.6542
583	0.6792	0.6473
584	0.6721	0.6401
585	0.6658	0.6334
586	0.6571	0.6246
587	0.6513	0.6187
588	0.646	0.6133
589	0.6404	0.6077
590	0.6348	0.6017
591	0.6285	0.5958
592	0.6229	0.5901
593	0.6173	0.5843
594	0.6117	0.5783
595	0.6058	0.5722
596	0.5994	0.5658
597	0.593	0.5596
598	0.5872	0.554
599	0.582	0.5488
600	0.5767	0.5437
601	0.5713	0.5387
602	0.5659	0.5334
603	0.5605	0.5279
604	0.555	0.5228
605	0.5499	0.5177
606	0.5444	0.5122
607	0.5388	0.507
608	0.5331	0.5011
609	0.5272	0.4954
610	0.522	0.4904
611	0.5172	0.4858
612	0.5122	0.4813
613	0.5077	0.4768
614	0.5024	0.4721
615	0.4974	0.4671
616	0.4925	0.4626
617	0.4878	0.4581
618	0.4831	0.4537
619	0.4782	0.4488
620	0.4728	0.4438
621	0.4677	0.4392
622	0.4628	0.4348
623	0.4585	0.4307
624	0.4543	0.4267
625	0.45	0.4229
626	0.4455	0.4187
627	0.4411	0.4145
628	0.437	0.4106
629	0.4325	0.407
630	0.4284	0.403
631	0.424	0.399
632	0.4195	0.3949
633	0.4149	0.3907
634	0.4104	0.3868
635	0.4066	0.3833
636	0.4033	0.3801
637	0.3995	0.3767
638	0.3956	0.3734
639	0.3917	0.3699
640	0.3881	0.3668
641	0.3843	0.3634
642	0.3807	0.3602
643	0.3769	0.3565
644	0.3729	0.3531
645	0.3689	0.3495
646	0.3651	0.3463
647	0.3618	0.3436
648	0.3586	0.3407
649	0.3555	0.338
650	0.3523	0.335
651	0.3489	0.332
652	0.3457	0.3293
653	0.3425	0.3264
654	0.3394	0.3235
655	0.336	0.3204
656	0.3327	0.3174
657	0.3295	0.3144
658	0.3261	0.3116
659	0.3234	0.3091
660	0.3206	0.3067
661	0.3181	0.3044
662	0.3151	0.3016
663	0.3122	0.299
664	0.3095	0.2965
665	0.3068	0.294
666	0.3039	0.2914
667	0.3011	0.2888
668	0.2982	0.2864
669	0.2954	0.2837
670	0.2925	0.2811
671	0.2902	0.2788
672	0.2879	0.2767
673	0.2855	0.2745
674	0.283	0.2721
675	0.2805	0.2698
676	0.2784	0.2676
677	0.276	0.2659
678	0.2737	0.2637
679	0.2711	0.2615
680	0.2688	0.2594
681	0.2664	0.2572
682	0.2641	0.255
683	0.2618	0.2532
684	0.2599	0.2514
685	0.2581	0.2495
686	0.2558	0.2478
687	0.2537	0.2459
688	0.2518	0.2443
689	0.2498	0.2424
690	0.2477	0.2407
691	0.2456	0.2389
692	0.2435	0.237
693	0.2416	0.2351
694	0.2394	0.2334
695	0.2378	0.2317
696	0.236	0.2303
697	0.2342	0.2288
698	0.2325	0.2271
699	0.2308	0.2255
700	0.2291	0.2239
701	0.2273	0.2224
702	0.2256	0.2209
703	0.2238	0.2191
704	0.2219	0.2175
705	0.2201	0.2159
706	0.2182	0.2142
707	0.2169	0.2128
708	0.2153	0.2114
709	0.214	0.2101
710	0.2125	0.2087
711	0.2106	0.2071
712	0.2092	0.2058
713	0.2078	0.2047
714	0.2064	0.2032
715	0.2048	0.2016
716	0.2031	0.2002
717	0.2016	0.1988
718	0.2002	0.1972
719	0.1988	0.196
720	0.1975	0.1948
721	0.1962	0.1936
722	0.1947	0.1924
723	0.1934	0.1911
724	0.1921	0.1898
725	0.191	0.1885
726	0.1896	0.1873
727	0.1882	0.186
728	0.1869	0.1845
729	0.1854	0.1833
730	0.1841	0.182
731	0.1829	0.1807
732	0.1818	0.1797
733	0.1807	0.1785
734	0.1794	0.1774
735	0.1782	0.1762
736	0.1771	0.1751
737	0.176	0.1741
738	0.1748	0.173
739	0.1736	0.1717
740	0.1723	0.1705
741	0.171	0.1692
742	0.1702	0.1682
743	0.1689	0.1671
744	0.1679	0.1661
745	0.1669	0.1651
746	0.1658	0.1641
747	0.1648	0.1633
748	0.1639	0.1624
749	0.163	0.1615
750	0.162	0.1605
751	0.1608	0.1596
752	0.1599	0.1584
753	0.1589	0.1575
754	0.1578	0.1566
755	0.1568	0.1557
756	0.156	0.1549
757	0.1551	0.1543
758	0.1543	0.1533
759	0.1533	0.1526
760	0.1524	0.1516
761	0.1516	0.1509
762	0.1506	0.1501
763	0.1497	0.1492
764	0.1488	0.1484
765	0.1478	0.1475
766	0.147	0.1467
767	0.1461	0.1458
768	0.1454	0.1451
769	0.1444	0.1442
770	0.1437	0.1435
771	0.143	0.1426
772	0.1422	0.1418
773	0.1412	0.1411
774	0.1405	0.1403
775	0.1397	0.1394
776	0.1387	0.1384
777	0.138	0.1376
778	0.1371	0.1369
779	0.1364	0.1361
780	0.1359	0.1355
781	0.1351	0.1348
782	0.1342	0.1341
783	0.1336	0.1333
784	0.1328	0.1326
785	0.1321	0.132
786	0.1313	0.1312
787	0.1305	0.1305
788	0.1298	0.1298
789	0.1291	0.1291
790	0.1283	0.1284
791	0.1277	0.1278
792	0.1269	0.1272
793	0.1263	0.1266
794	0.1257	0.1259
795	0.1248	0.1254
796	0.1244	0.1248
797	0.1236	0.1241
798	0.123	0.1235
799	0.1222	0.1228
800	0.1215	0.1219

## Sheet: CATALYTIC STUDY METHYLENE BLUE
Supplementary Table 8: Spectral analysis (500-800nm) showing catalytic potential of AgNPs in methylene blue degradation over 1-10min
MB+NaBH₄+AgNPs																																																MB+NaBH₄
N=1													N=2													N=3																						N1
WL(nm)	0 min	1 min	2 min	3 min	4 min	5 min	6 min	7min	8 min	9 min	10 min		WL(nm)	0 min	1 min	2 min	3 min	4 min	5 min	6 min	7min	8 min	9 min	10 min		WL(nm)	0 min	1 min	2 min	3 min	4 min	5 min	6 min	7min	8 min	9 min	10 min		Time (min)	N= 1	N= 2	N= 3	Average	A0 – A	ln(A/A0)	1/A		WL(nm)	0 min
500	0.0433	0.079	0.1193	0.1186	0.1171	0.1237	0.129	0.1366	0.1451	0.1503	0.1451		500	0.0384	0.0364	0.1175	0.113	0.1152	0.1096	0.1089	0.1056	0.1048	0.1005	0.101		500	0.0398	0.0393	0.1142	0.114	0.1139	0.1115	0.1106	0.111	0.1088	0.1067	0.1109		0	1.0313	1.0179	1.0288	1.026	0	0	0.974659		500	0.053
501	0.0435	0.0792	0.1186	0.1178	0.1163	0.1229	0.1282	0.136	0.1442	0.1494	0.1442		501	0.0387	0.0365	0.1166	0.1121	0.1143	0.1088	0.1081	0.1046	0.1039	0.0997	0.1		501	0.0399	0.0394	0.1134	0.113	0.113	0.1105	0.1097	0.1101	0.108	0.1057	0.1099		1	0.9502	0.9002	0.8956	0.915333	0.110667	-0.114135	1.0925		501	0.0533
502	0.0438	0.0794	0.1181	0.1172	0.1159	0.1223	0.1275	0.1353	0.1434	0.1487	0.1434		502	0.039	0.0367	0.1158	0.1115	0.1136	0.108	0.1072	0.1037	0.1032	0.099	0.0992		502	0.0402	0.0396	0.1127	0.1124	0.1123	0.1097	0.1089	0.1094	0.1072	0.1049	0.1091		2	0.6875	0.6675	0.6391	0.6647	0.3613	-0.434087	1.50444		502	0.0536
503	0.0439	0.0793	0.1172	0.1164	0.115	0.1215	0.1267	0.1344	0.1426	0.1478	0.1426		503	0.0391	0.0368	0.115	0.1106	0.1128	0.1071	0.1063	0.1029	0.1023	0.098	0.0982		503	0.0403	0.0396	0.1119	0.1115	0.1114	0.1088	0.1079	0.1084	0.1062	0.104	0.1081		3	0.6268	0.6429	0.6201	0.629933	0.396067	-0.487809	1.58747		503	0.0539
504	0.0441	0.0795	0.1167	0.1158	0.1145	0.1208	0.126	0.1338	0.1419	0.1472	0.1419		504	0.0391	0.0369	0.1143	0.1101	0.1121	0.1066	0.1056	0.1023	0.1017	0.0972	0.0976		504	0.0405	0.0398	0.1111	0.1109	0.1107	0.1082	0.1073	0.1078	0.1055	0.1032	0.1074		4	0.5996	0.613	0.6025	0.605033	0.420967	-0.528139	1.6528		504	0.0542
505	0.0442	0.0796	0.1161	0.1151	0.1138	0.12	0.1253	0.133	0.1411	0.1463	0.1411		505	0.0395	0.0372	0.1136	0.1094	0.1115	0.1059	0.1049	0.1016	0.1009	0.0967	0.097		505	0.0406	0.04	0.1105	0.1102	0.11	0.1074	0.1067	0.1071	0.1049	0.1026	0.1068		5	0.5737	0.5698	0.5585	0.567333	0.458667	-0.592476	1.76263		505	0.0544
506	0.0444	0.0797	0.1156	0.1145	0.1132	0.1194	0.1246	0.1325	0.1404	0.1455	0.1404		506	0.0397	0.0372	0.1129	0.1087	0.1108	0.1052	0.1043	0.1009	0.1001	0.0958	0.0962		506	0.0408	0.0401	0.1097	0.1094	0.1093	0.1067	0.1059	0.1063	0.1041	0.1019	0.1059		6	0.523	0.5305	0.5191	0.5242	0.5018	-0.67155	1.90767		506	0.055
507	0.0445	0.0797	0.115	0.1139	0.1126	0.1187	0.1237	0.1318	0.1394	0.1446	0.1394		507	0.0398	0.0373	0.1123	0.1082	0.1102	0.1045	0.1035	0.1002	0.0994	0.0951	0.0955		507	0.041	0.0401	0.1091	0.1086	0.1086	0.1061	0.1052	0.1056	0.1033	0.1008	0.1052		7	0.4808	0.4676	0.464	0.4708	0.5552	-0.77899	2.12404		507	0.055
508	0.0447	0.0799	0.1144	0.1134	0.112	0.1181	0.1231	0.1312	0.1386	0.1439	0.1386		508	0.0401	0.0375	0.1116	0.1077	0.1096	0.1039	0.1029	0.0997	0.0988	0.0945	0.0948		508	0.0412	0.0403	0.1085	0.108	0.108	0.1053	0.1045	0.105	0.1026	0.1002	0.1047		8	0.4	0.3858	0.3573	0.381033	0.644967	-0.990536	2.62444		508	0.0551
509	0.0449	0.0799	0.1139	0.1128	0.1115	0.1175	0.1225	0.1304	0.138	0.1431	0.138		509	0.0401	0.0376	0.1109	0.1069	0.1089	0.1032	0.1022	0.099	0.0981	0.0941	0.094		509	0.0414	0.0403	0.1077	0.1074	0.1073	0.1047	0.1037	0.1043	0.102	0.0993	0.1039		9	0.2644	0.2506	0.222	0.245667	0.780333	-1.42945	4.07056		509	0.0553
510	0.0452	0.0801	0.1133	0.1123	0.111	0.117	0.1219	0.13	0.1373	0.1426	0.1373		510	0.0402	0.0377	0.11	0.1061	0.1081	0.1024	0.1014	0.098	0.0972	0.0933	0.0931		510	0.0413	0.0403	0.1068	0.1065	0.1065	0.1038	0.103	0.1034	0.1011	0.0985	0.103		10	0.0683	0.0248	0.027	0.0400333	0.985967	-3.24371	24.9792		510	0.0556
511	0.0454	0.0802	0.1126	0.1116	0.1104	0.1162	0.1211	0.1293	0.1364	0.1418	0.1364		511	0.0405	0.0378	0.1095	0.1055	0.1076	0.1017	0.1007	0.0975	0.0967	0.0929	0.0925		511	0.0417	0.0406	0.1063	0.106	0.1059	0.1032	0.1023	0.1028	0.1004	0.0978	0.1024											511	0.056
512	0.0456	0.0805	0.1121	0.1111	0.1098	0.1155	0.1205	0.1286	0.1357	0.1411	0.1357		512	0.0407	0.0381	0.1088	0.1048	0.1068	0.1011	0.1	0.0968	0.0959	0.092	0.0917		512	0.0419	0.0407	0.1056	0.1052	0.1051	0.1024	0.1017	0.102	0.0997	0.0971	0.1015											512	0.0564
513	0.0459	0.0807	0.1115	0.1105	0.1093	0.115	0.1198	0.128	0.135	0.1403	0.135		513	0.041	0.0384	0.1081	0.1043	0.1062	0.1003	0.0993	0.0962	0.0952	0.0912	0.0908		513	0.0422	0.0409	0.1048	0.1046	0.1046	0.1017	0.1009	0.1013	0.0988	0.0963	0.1005											513	0.0568
514	0.0463	0.081	0.1109	0.1099	0.1088	0.1144	0.1193	0.1275	0.1343	0.1396	0.1343		514	0.0414	0.0386	0.1074	0.1035	0.1055	0.0997	0.0986	0.0953	0.0945	0.0904	0.0901		514	0.0425	0.0411	0.1042	0.104	0.1038	0.1011	0.1002	0.1006	0.0981	0.0955	0.0996											514	0.0572
515	0.0467	0.0813	0.1102	0.1095	0.1084	0.1139	0.1187	0.1268	0.1336	0.139	0.1336		515	0.0417	0.0387	0.1069	0.103	0.1049	0.0992	0.098	0.0947	0.0938	0.0894	0.0892		515	0.0427	0.0414	0.1037	0.1032	0.1032	0.1004	0.0996	0.0999	0.0975	0.0948	0.0988											515	0.0577
516	0.0471	0.0815	0.1099	0.1091	0.1081	0.1137	0.1183	0.1265	0.1332	0.1384	0.1332		516	0.0419	0.0389	0.1065	0.1025	0.1044	0.0985	0.0975	0.0941	0.0932	0.0887	0.0885		516	0.043	0.0415	0.1031	0.1027	0.1027	0.0998	0.0991	0.0994	0.0968	0.0941	0.098											516	0.0581
517	0.0474	0.0818	0.1093	0.1086	0.1077	0.113	0.1177	0.1258	0.1325	0.1375	0.1325		517	0.0423	0.0392	0.1061	0.1021	0.1039	0.0982	0.0971	0.0937	0.0928	0.088	0.0881		517	0.0434	0.0418	0.1026	0.1022	0.1022	0.0994	0.0987	0.0988	0.0963	0.0935	0.0972											517	0.0587
518	0.0479	0.0821	0.1089	0.1083	0.1074	0.1125	0.1172	0.1254	0.1318	0.1369	0.1318		518	0.0428	0.0395	0.1055	0.1015	0.1035	0.0977	0.0964	0.0931	0.0921	0.0874	0.0872		518	0.0438	0.042	0.102	0.1017	0.1017	0.0989	0.0981	0.0983	0.0956	0.0929	0.0963											518	0.0593
519	0.0485	0.0826	0.1086	0.1081	0.1071	0.1122	0.1168	0.125	0.1313	0.1363	0.1313		519	0.0434	0.0401	0.1053	0.1012	0.1031	0.0974	0.096	0.0928	0.0916	0.0869	0.0866		519	0.0444	0.0425	0.1017	0.1014	0.1013	0.0984	0.0977	0.0978	0.0952	0.0922	0.0957											519	0.06
520	0.0491	0.0831	0.1083	0.1077	0.1069	0.1119	0.1166	0.1246	0.1309	0.1358	0.1309		520	0.0436	0.0403	0.1047	0.1007	0.1026	0.0967	0.0953	0.0921	0.0909	0.0862	0.0857		520	0.0448	0.0428	0.1012	0.1008	0.1007	0.0978	0.0971	0.0973	0.0945	0.0916	0.0949											520	0.0608
521	0.0497	0.0836	0.1079	0.1074	0.1065	0.1115	0.116	0.1241	0.1302	0.1351	0.1302		521	0.0443	0.041	0.1045	0.1006	0.1025	0.0966	0.0952	0.0918	0.0907	0.0857	0.085		521	0.0456	0.0433	0.1009	0.1007	0.1005	0.0976	0.0969	0.097	0.0941	0.0912	0.0942											521	0.0618
522	0.0505	0.0841	0.1077	0.1073	0.1062	0.1113	0.1158	0.1238	0.1296	0.1344	0.1296		522	0.045	0.0414	0.1043	0.1003	0.1022	0.0963	0.0948	0.0914	0.0902	0.0851	0.0843		522	0.0462	0.0439	0.1006	0.1003	0.1001	0.0972	0.0966	0.0965	0.0937	0.0905	0.0934											522	0.0627
523	0.0513	0.0848	0.1077	0.1071	0.1063	0.1111	0.1155	0.1234	0.1293	0.134	0.1293		523	0.0459	0.0422	0.1042	0.1001	0.102	0.096	0.0944	0.0911	0.0898	0.0846	0.0836		523	0.047	0.0445	0.1006	0.1001	0.0999	0.0969	0.0962	0.0962	0.0932	0.09	0.0928											523	0.0638
524	0.0525	0.0858	0.1077	0.1071	0.1063	0.1111	0.1155	0.1232	0.129	0.1336	0.129		524	0.0467	0.0429	0.104	0.1	0.1018	0.0957	0.094	0.0907	0.0893	0.084	0.0828		524	0.0478	0.0452	0.1003	0.0998	0.0997	0.0966	0.0959	0.0958	0.0927	0.0894	0.092											524	0.0648
525	0.0533	0.0865	0.1076	0.107	0.1061	0.1108	0.1151	0.1227	0.1283	0.133	0.1283		525	0.0478	0.0438	0.1039	0.1	0.1016	0.0956	0.0939	0.0904	0.089	0.0835	0.0821		525	0.0489	0.046	0.1001	0.0997	0.0995	0.0964	0.0957	0.0954	0.0923	0.0888	0.0912											525	0.0663
526	0.0544	0.0873	0.1076	0.1069	0.1061	0.1107	0.1149	0.1226	0.1279	0.1325	0.1279		526	0.0488	0.0445	0.1038	0.0998	0.1015	0.0953	0.0936	0.09	0.0886	0.0829	0.0812		526	0.0498	0.0467	0.0999	0.0995	0.0992	0.0961	0.0954	0.095	0.0918	0.0883	0.0902											526	0.0676
527	0.0555	0.0881	0.1077	0.107	0.1061	0.1105	0.1148	0.1223	0.1275	0.1321	0.1275		527	0.0499	0.0455	0.104	0.0999	0.1017	0.0954	0.0936	0.0901	0.0884	0.0827	0.0808		527	0.051	0.0477	0.1001	0.0995	0.0993	0.0961	0.0953	0.095	0.0916	0.0878	0.0897											527	0.0689
528	0.0565	0.089	0.1078	0.107	0.1063	0.1107	0.1148	0.1221	0.1273	0.1316	0.1273		528	0.0509	0.0463	0.1041	0.0999	0.1016	0.0953	0.0935	0.0898	0.0882	0.0822	0.0801		528	0.052	0.0485	0.1001	0.0996	0.0992	0.0961	0.0952	0.0947	0.0913	0.0874	0.089											528	0.0702
529	0.0576	0.09	0.108	0.107	0.1064	0.1106	0.1147	0.122	0.127	0.1311	0.127		529	0.0521	0.0474	0.1043	0.1001	0.1017	0.0955	0.0935	0.0899	0.0881	0.0819	0.0796		529	0.0533	0.0495	0.1001	0.0997	0.0994	0.0961	0.0952	0.0948	0.0912	0.0871	0.0885											529	0.0717
530	0.059	0.0911	0.1084	0.1073	0.1067	0.1108	0.1148	0.1222	0.1269	0.1308	0.1269		530	0.0534	0.0484	0.1045	0.1003	0.1019	0.0954	0.0934	0.0897	0.0879	0.0813	0.0788		530	0.0544	0.0505	0.1002	0.0997	0.0993	0.0962	0.0951	0.0946	0.0909	0.0867	0.0877											530	0.0734
531	0.0605	0.0923	0.1087	0.1075	0.107	0.111	0.1149	0.1222	0.1267	0.1305	0.1267		531	0.0549	0.0497	0.1049	0.1008	0.1023	0.0957	0.0938	0.0899	0.0879	0.0811	0.0784		531	0.056	0.0517	0.1005	0.1001	0.0996	0.0964	0.0954	0.0947	0.0908	0.0865	0.0872											531	0.0751
532	0.0621	0.0935	0.1092	0.1079	0.1075	0.1111	0.115	0.1222	0.1266	0.1302	0.1266		532	0.0564	0.051	0.1054	0.1011	0.1026	0.096	0.0948	0.0899	0.0879	0.0807	0.0778		532	0.0575	0.0529	0.1009	0.1005	0.0998	0.0967	0.0955	0.0948	0.0908	0.0861	0.0866											532	0.0769
533	0.0636	0.0947	0.1095	0.1081	0.1076	0.1113	0.1151	0.1221	0.1264	0.1297	0.1264		533	0.058	0.0522	0.1058	0.1014	0.1029	0.0962	0.0955	0.0899	0.0878	0.0803	0.0772		533	0.059	0.0541	0.1012	0.1006	0.1002	0.0968	0.0957	0.0948	0.0905	0.0858	0.0859											533	0.0788
534	0.0653	0.0961	0.11	0.1084	0.1082	0.1116	0.1153	0.1223	0.1263	0.1294	0.1263		534	0.0597	0.0537	0.1063	0.102	0.1034	0.0965	0.0948	0.09	0.0879	0.0801	0.0765		534	0.0608	0.0556	0.1015	0.1012	0.1004	0.0972	0.0959	0.0948	0.0905	0.0855	0.0853											534	0.0809
535	0.0673	0.0978	0.1106	0.1091	0.1087	0.1121	0.1156	0.1225	0.1263	0.1291	0.1263		535	0.0616	0.0554	0.1068	0.1025	0.1038	0.0969	0.0945	0.0903	0.0878	0.0798	0.0758		535	0.0628	0.0571	0.102	0.1016	0.1008	0.0976	0.0961	0.095	0.0905	0.0851	0.0848											535	0.0833
536	0.0694	0.0995	0.1114	0.1096	0.1093	0.1125	0.116	0.1227	0.1263	0.1286	0.1263		536	0.0637	0.057	0.1075	0.1032	0.1044	0.0974	0.0948	0.0905	0.0878	0.0793	0.075		536	0.0648	0.0589	0.1026	0.1021	0.1013	0.0981	0.0964	0.0951	0.0904	0.0847	0.0843											536	0.0857
537	0.0715	0.1013	0.1122	0.1102	0.1101	0.1131	0.1164	0.1227	0.1262	0.1281	0.1262		537	0.0657	0.0588	0.1082	0.1037	0.105	0.0979	0.0951	0.0907	0.088	0.079	0.0742		537	0.0668	0.0605	0.1031	0.1026	0.1017	0.0985	0.0967	0.0953	0.0904	0.0842	0.0832											537	0.0885
538	0.0738	0.1032	0.113	0.1108	0.1109	0.1137	0.1168	0.1231	0.1263	0.1276	0.1263		538	0.068	0.0607	0.109	0.1045	0.1057	0.0985	0.0957	0.0911	0.0882	0.0787	0.0737		538	0.069	0.0623	0.1039	0.1033	0.1024	0.0992	0.0972	0.0956	0.0905	0.084	0.0832											538	0.0913
539	0.076	0.105	0.1138	0.1116	0.1116	0.1142	0.1173	0.1233	0.1264	0.1273	0.1264		539	0.0701	0.0624	0.1096	0.1054	0.1063	0.099	0.096	0.0914	0.0883	0.0785	0.073		539	0.0711	0.064	0.1046	0.1039	0.1028	0.0998	0.0976	0.0959	0.0906	0.0837	0.0827											539	0.0937
540	0.0781	0.1068	0.1148	0.1123	0.1125	0.1149	0.1177	0.1238	0.1265	0.1271	0.1265		540	0.0723	0.0642	0.1106	0.1061	0.1071	0.0997	0.0965	0.0918	0.0886	0.0785	0.0725		540	0.0733	0.0658	0.1052	0.1047	0.1035	0.1004	0.0981	0.0963	0.0908	0.0836	0.0823											540	0.0965
541	0.0804	0.1088	0.1158	0.1133	0.1134	0.1155	0.1183	0.1241	0.1267	0.1269	0.1267		541	0.0745	0.0662	0.1114	0.107	0.1079	0.1003	0.0972	0.0921	0.0889	0.0782	0.0719		541	0.0756	0.0676	0.1061	0.1055	0.1043	0.1011	0.0987	0.0966	0.091	0.0835	0.0818											541	0.0993
542	0.0831	0.1109	0.1169	0.1141	0.1144	0.1164	0.1189	0.1246	0.1269	0.1267	0.1269		542	0.077	0.0682	0.1124	0.108	0.1088	0.1011	0.0977	0.0926	0.0892	0.0781	0.0712		542	0.0781	0.0697	0.1069	0.1064	0.105	0.1019	0.0991	0.0971	0.091	0.0832	0.0812											542	0.1024
543	0.0857	0.113	0.118	0.1151	0.1154	0.1172	0.1195	0.1253	0.1271	0.1263	0.1271		543	0.0797	0.0706	0.1136	0.109	0.1099	0.102	0.0984	0.0933	0.0895	0.078	0.0705		543	0.0808	0.0719	0.108	0.1074	0.106	0.1028	0.0998	0.0975	0.0913	0.0831	0.0805											543	0.1057
544	0.0885	0.1155	0.1193	0.1163	0.1166	0.1182	0.1203	0.126	0.1275	0.1263	0.1275		544	0.0825	0.0727	0.1147	0.1101	0.1111	0.1029	0.0992	0.0939	0.09	0.078	0.0699		544	0.0835	0.0741	0.1091	0.1085	0.1068	0.1036	0.1005	0.0982	0.0916	0.0829	0.0799											544	0.1089
545	0.0913	0.1178	0.1206	0.1174	0.1179	0.1192	0.1211	0.1266	0.1278	0.1261	0.1278		545	0.0852	0.0752	0.1158	0.1113	0.1122	0.1039	0.1001	0.0945	0.0903	0.0779	0.0691		545	0.0863	0.0764	0.1102	0.1096	0.1079	0.1046	0.1014	0.0989	0.0919	0.0828	0.0792											545	0.1124
546	0.0944	0.1204	0.1221	0.1186	0.1192	0.1202	0.122	0.1273	0.1282	0.1259	0.1282		546	0.0881	0.0777	0.1171	0.1127	0.1134	0.1049	0.1009	0.0951	0.0907	0.0778	0.0685		546	0.0893	0.0788	0.1114	0.1107	0.1089	0.1056	0.1021	0.0995	0.0921	0.0826	0.0782											546	0.116
547	0.0977	0.1233	0.1238	0.1201	0.1208	0.1213	0.1231	0.1282	0.1287	0.1258	0.1287		547	0.0914	0.0805	0.1186	0.1142	0.1148	0.106	0.1018	0.0959	0.0914	0.0779	0.0678		547	0.0926	0.0816	0.1128	0.1122	0.1102	0.1068	0.103	0.1002	0.0927	0.0826	0.0774											547	0.1199
548	0.1012	0.1262	0.1254	0.1214	0.1222	0.1226	0.1242	0.1291	0.1291	0.1257	0.1291		548	0.095	0.0835	0.1203	0.1157	0.1164	0.1074	0.1028	0.0968	0.092	0.0778	0.0672		548	0.0961	0.0846	0.1143	0.1135	0.1114	0.108	0.104	0.101	0.0932	0.0826	0.0766											548	0.1243
549	0.105	0.1294	0.1273	0.123	0.124	0.1241	0.1254	0.13	0.1298	0.1257	0.1298		549	0.0988	0.0866	0.1219	0.1172	0.1178	0.1087	0.1041	0.0978	0.0926	0.0779	0.0664		549	0.0999	0.0875	0.1159	0.1151	0.1129	0.1093	0.1052	0.1018	0.0938	0.0826	0.0757											549	0.1286
550	0.1088	0.1323	0.1291	0.1244	0.1257	0.1252	0.1263	0.1308	0.1303	0.1257	0.1303		550	0.1024	0.0897	0.1235	0.1189	0.1195	0.1101	0.1053	0.0986	0.0935	0.078	0.0659		550	0.1035	0.0906	0.1174	0.1167	0.1143	0.1106	0.1064	0.1028	0.0944	0.0827	0.0749											550	0.133
551	0.1123	0.1354	0.1309	0.1262	0.1274	0.1266	0.1276	0.1318	0.1309	0.1258	0.1309		551	0.106	0.0926	0.1253	0.1206	0.1212	0.1115	0.1065	0.0997	0.0942	0.0781	0.0653		551	0.107	0.0935	0.1189	0.1182	0.1157	0.112	0.1075	0.1036	0.0949	0.0828	0.0742											551	0.1372
552	0.1156	0.1382	0.1326	0.1276	0.1289	0.1278	0.1286	0.1326	0.1314	0.1258	0.1314		552	0.1093	0.0955	0.127	0.1223	0.1227	0.1131	0.1077	0.1008	0.0948	0.0783	0.0648		552	0.1104	0.0963	0.1205	0.1198	0.1172	0.1133	0.1087	0.1045	0.0955	0.083	0.0735											552	0.1414
553	0.1191	0.1413	0.1346	0.1293	0.1308	0.1294	0.1299	0.1337	0.1321	0.126	0.1321		553	0.113	0.0985	0.1287	0.124	0.1244	0.1145	0.1088	0.1018	0.0957	0.0784	0.0642		553	0.1138	0.0993	0.1222	0.1215	0.1186	0.1146	0.1099	0.1054	0.0962	0.0831	0.0729											553	0.1454
554	0.1231	0.1444	0.1366	0.1312	0.1327	0.1309	0.1313	0.1348	0.1329	0.1261	0.1329		554	0.1166	0.1017	0.1307	0.1258	0.1261	0.1161	0.1103	0.1028	0.0965	0.0785	0.0635		554	0.1177	0.1024	0.1238	0.1232	0.1203	0.1161	0.1112	0.1064	0.0969	0.0832	0.0722											554	0.15
555	0.1271	0.1479	0.1388	0.1331	0.1348	0.1326	0.1327	0.136	0.1337	0.1263	0.1337		555	0.1206	0.105	0.1325	0.1276	0.1279	0.1177	0.1116	0.104	0.0972	0.0786	0.0628		555	0.1216	0.1056	0.1257	0.1249	0.122	0.1176	0.1125	0.1075	0.0976	0.0833	0.0714											555	0.1548
556	0.1312	0.1513	0.1411	0.1351	0.1369	0.1343	0.1341	0.1373	0.1345	0.1265	0.1345		556	0.1245	0.1084	0.1347	0.1296	0.1299	0.1195	0.1131	0.1053	0.0982	0.0788	0.0623		556	0.1256	0.1089	0.1276	0.1268	0.1237	0.1192	0.114	0.1088	0.0985	0.0835	0.0709											556	0.1594
557	0.1352	0.1546	0.1433	0.1371	0.139	0.1359	0.1356	0.1387	0.1353	0.1266	0.1353		557	0.1284	0.1118	0.1367	0.1314	0.1317	0.121	0.1146	0.1065	0.0992	0.0791	0.0617		557	0.1295	0.1121	0.1293	0.1287	0.1254	0.1207	0.1154	0.1099	0.0993	0.0837	0.0703											557	0.1642
558	0.1394	0.1581	0.1457	0.1392	0.1411	0.1377	0.1373	0.1401	0.1363	0.1268	0.1363		558	0.1326	0.1152	0.1388	0.1335	0.1338	0.1227	0.1161	0.1078	0.1002	0.0793	0.061		558	0.1335	0.1156	0.1314	0.1306	0.1273	0.1224	0.1168	0.1112	0.1001	0.084	0.0696											558	0.1691
559	0.1438	0.1618	0.1481	0.1414	0.1433	0.1397	0.1388	0.1415	0.1373	0.1271	0.1373		559	0.1373	0.1191	0.1412	0.1359	0.136	0.1248	0.118	0.1093	0.1013	0.0796	0.0604		559	0.1381	0.1194	0.1337	0.1329	0.1293	0.1243	0.1186	0.1127	0.1012	0.0843	0.069											559	0.1743
560	0.1484	0.1658	0.1508	0.1436	0.1458	0.1418	0.1405	0.1428	0.1382	0.1273	0.1382		560	0.1417	0.1229	0.1437	0.1383	0.1383	0.1268	0.1196	0.1107	0.1024	0.0798	0.0597		560	0.1427	0.1231	0.1359	0.1351	0.1315	0.1262	0.1203	0.114	0.1021	0.0844	0.0684											560	0.1798
561	0.1531	0.1698	0.1535	0.1458	0.1481	0.1438	0.1424	0.1442	0.1393	0.1278	0.1393		561	0.1463	0.1269	0.1462	0.1405	0.1407	0.129	0.1214	0.1123	0.1036	0.0801	0.0591		561	0.1474	0.1271	0.1382	0.1374	0.1335	0.1282	0.122	0.1154	0.1031	0.0848	0.0676											561	0.1853
562	0.1578	0.1737	0.1561	0.1482	0.1506	0.1458	0.1443	0.1457	0.1404	0.1281	0.1404		562	0.151	0.1309	0.1487	0.143	0.1431	0.1311	0.1235	0.1139	0.1049	0.0806	0.0586		562	0.1521	0.1309	0.1406	0.1398	0.1358	0.1302	0.124	0.117	0.1043	0.0852	0.0671											562	0.1907
563	0.1623	0.1774	0.1587	0.1506	0.153	0.1478	0.1461	0.1472	0.1414	0.1284	0.1414		563	0.1553	0.1345	0.1509	0.1453	0.1452	0.1329	0.1251	0.1152	0.106	0.0809	0.0579		563	0.1564	0.1345	0.1428	0.1418	0.1377	0.1321	0.1255	0.1184	0.1052	0.0854	0.0664											563	0.196
564	0.1664	0.181	0.1611	0.1528	0.155	0.1496	0.1477	0.1485	0.1423	0.1286	0.1423		564	0.1595	0.1382	0.1532	0.1474	0.1473	0.1349	0.127	0.1169	0.1072	0.0814	0.0575		564	0.1607	0.1381	0.145	0.1441	0.1399	0.1339	0.1273	0.12	0.1063	0.0858	0.066											564	0.2008
565	0.1709	0.1849	0.1638	0.155	0.1575	0.1517	0.1495	0.1501	0.1434	0.1291	0.1434		565	0.1638	0.1418	0.1555	0.1498	0.1496	0.1369	0.1288	0.1184	0.1084	0.0818	0.0568		565	0.1651	0.1418	0.1473	0.1462	0.1419	0.1358	0.129	0.1213	0.1073	0.0861	0.0654											565	0.206
566	0.1757	0.189	0.1666	0.1577	0.1601	0.154	0.1514	0.1518	0.1446	0.1294	0.1446		566	0.1686	0.1459	0.1583	0.1524	0.1521	0.1392	0.1308	0.1201	0.1098	0.0823	0.0563		566	0.1698	0.1459	0.1499	0.1488	0.1444	0.1379	0.1311	0.1231	0.1086	0.0866	0.0649											566	0.2112
567	0.1805	0.1931	0.1695	0.1601	0.1628	0.1562	0.1532	0.1534	0.1459	0.1298	0.1459		567	0.1735	0.1501	0.1609	0.1548	0.1546	0.1415	0.1329	0.1218	0.1111	0.0829	0.0557		567	0.1746	0.1499	0.1525	0.1512	0.1466	0.14	0.1329	0.1247	0.1098	0.087	0.0643											567	0.2171
568	0.1855	0.1974	0.1725	0.1629	0.1654	0.1585	0.1552	0.1551	0.147	0.1302	0.147		568	0.1785	0.1542	0.1636	0.1576	0.1573	0.1438	0.135	0.1236	0.1125	0.0834	0.0552		568	0.1795	0.154	0.155	0.1537	0.1489	0.1423	0.1349	0.1264	0.1111	0.0875	0.0638											568	0.2229
569	0.1904	0.2016	0.1755	0.1653	0.168	0.1607	0.1571	0.1566	0.1482	0.1305	0.1482		569	0.1833	0.1585	0.1662	0.1599	0.1597	0.1461	0.1371	0.1252	0.1138	0.0838	0.0546		569	0.1842	0.1579	0.1574	0.1563	0.1513	0.1443	0.1369	0.128	0.1122	0.088	0.0631											569	0.2284
570	0.1957	0.2061	0.1786	0.1682	0.1709	0.1633	0.1593	0.1584	0.1496	0.1311	0.1496		570	0.1885	0.163	0.1691	0.1628	0.1624	0.1485	0.1394	0.1272	0.1151	0.0844	0.0541		570	0.1894	0.1625	0.1601	0.1589	0.1538	0.1465	0.1392	0.1298	0.1136	0.0886	0.0626											570	0.2345
571	0.2013	0.2112	0.1818	0.1712	0.1739	0.1659	0.1615	0.1604	0.1512	0.1316	0.1512		571	0.1941	0.168	0.1724	0.1659	0.1655	0.1513	0.1418	0.1293	0.1169	0.0851	0.0536		571	0.1952	0.1672	0.1632	0.1618	0.1567	0.1492	0.1415	0.1319	0.1151	0.0891	0.0621											571	0.2411
572	0.2073	0.2164	0.1853	0.1743	0.1772	0.1687	0.1638	0.1624	0.1528	0.1321	0.1528		572	0.2002	0.1733	0.1758	0.1692	0.1687	0.1542	0.1445	0.1317	0.1186	0.0859	0.0531		572	0.2014	0.1726	0.1666	0.1651	0.1598	0.152	0.1441	0.1341	0.1168	0.0899	0.0615											572	0.2484
573	0.2139	0.2223	0.1894	0.178	0.1809	0.172	0.1665	0.1647	0.1547	0.1329	0.1547		573	0.2067	0.179	0.1794	0.1727	0.1721	0.1573	0.1473	0.134	0.1205	0.0868	0.0525		573	0.208	0.1781	0.1699	0.1685	0.163	0.1548	0.1468	0.1363	0.1185	0.0906	0.0611											573	0.2559
574	0.2207	0.2283	0.1933	0.1816	0.1843	0.175	0.1693	0.1671	0.1566	0.1336	0.1566		574	0.2133	0.1847	0.1833	0.1763	0.1756	0.1604	0.1502	0.1364	0.1225	0.0876	0.052		574	0.2147	0.1839	0.1734	0.172	0.1663	0.1578	0.1496	0.1387	0.1201	0.0913	0.0603											574	0.2637
575	0.2272	0.2338	0.1971	0.185	0.188	0.1779	0.1719	0.1695	0.1584	0.1342	0.1584		575	0.2196	0.1901	0.1867	0.1797	0.1789	0.1635	0.153	0.1387	0.1241	0.0885	0.0515		575	0.221	0.1894	0.1769	0.1753	0.1695	0.1607	0.1522	0.141	0.1218	0.092	0.0597											575	0.271
576	0.2335	0.2393	0.2009	0.1883	0.1914	0.181	0.1744	0.1715	0.16	0.1349	0.16		576	0.2258	0.1957	0.1903	0.1831	0.1822	0.1665	0.1559	0.1411	0.1261	0.0893	0.0511		576	0.2275	0.1947	0.1802	0.1788	0.1727	0.1637	0.1551	0.1433	0.1235	0.0928	0.0593											576	0.2784
577	0.2401	0.245	0.2047	0.1918	0.1947	0.184	0.1769	0.1738	0.1618	0.1357	0.1618		577	0.2322	0.2013	0.1941	0.1866	0.1856	0.1695	0.1586	0.1434	0.1279	0.0903	0.0506		577	0.2339	0.2002	0.1837	0.1823	0.1759	0.1666	0.1578	0.1457	0.1252	0.0937	0.0589											577	0.2858
578	0.2472	0.2512	0.2088	0.1954	0.1986	0.1874	0.1798	0.1763	0.1636	0.1365	0.1636		578	0.2394	0.2076	0.198	0.1905	0.1894	0.1728	0.1615	0.146	0.1299	0.0912	0.0501		578	0.2409	0.2064	0.1875	0.1859	0.1793	0.1697	0.1606	0.1482	0.1271	0.0945	0.0583											578	0.2936
579	0.2547	0.258	0.2133	0.1995	0.2026	0.1909	0.1829	0.179	0.1655	0.1375	0.1655		579	0.2471	0.2143	0.2024	0.1947	0.1935	0.1765	0.1649	0.149	0.1323	0.0924	0.0497		579	0.2487	0.213	0.1917	0.1899	0.1833	0.1734	0.1639	0.1511	0.1292	0.0955	0.0579											579	0.3025
580	0.2622	0.2649	0.2177	0.2035	0.2066	0.1945	0.186	0.1817	0.1676	0.1383	0.1676		580	0.2545	0.2209	0.2066	0.1988	0.1975	0.1801	0.1681	0.1517	0.1345	0.0934	0.049		580	0.2564	0.2196	0.1958	0.1939	0.1869	0.1768	0.167	0.1538	0.1311	0.0964	0.0573											580	0.3112
581	0.2703	0.2718	0.2224	0.2078	0.2111	0.1982	0.1894	0.1844	0.1697	0.1392	0.1697		581	0.2624	0.228	0.2113	0.2029	0.2018	0.1838	0.1717	0.1546	0.1369	0.0945	0.0486		581	0.2646	0.2266	0.2003	0.1982	0.191	0.1805	0.1704	0.1567	0.1333	0.0973	0.0569											581	0.3202
582	0.2789	0.2795	0.2274	0.2122	0.2157	0.2022	0.1928	0.1874	0.1719	0.1402	0.1719		582	0.2709	0.2353	0.2161	0.2077	0.2062	0.1878	0.1754	0.1578	0.1393	0.0958	0.0481		582	0.2732	0.234	0.2047	0.2028	0.1953	0.1843	0.174	0.1599	0.1356	0.0984	0.0563											582	0.3301
583	0.2882	0.2878	0.2329	0.2171	0.2206	0.2065	0.1966	0.1907	0.1742	0.1414	0.1742		583	0.2804	0.2437	0.2215	0.2129	0.2113	0.1923	0.1796	0.1613	0.1421	0.0972	0.0477		583	0.2824	0.2423	0.21	0.2077	0.2	0.1888	0.178	0.1634	0.1383	0.0997	0.0558											583	0.3411
584	0.2982	0.297	0.239	0.2224	0.2259	0.2112	0.2006	0.1943	0.177	0.1427	0.177		584	0.2903	0.2526	0.2271	0.2183	0.2165	0.1971	0.1838	0.165	0.1449	0.0987	0.0471		584	0.2926	0.2511	0.2154	0.213	0.2051	0.1933	0.1822	0.1668	0.1409	0.1007	0.0552											584	0.3526
585	0.3087	0.3063	0.2451	0.2279	0.2316	0.216	0.2048	0.1979	0.1797	0.1439	0.1797		585	0.3008	0.262	0.2331	0.224	0.2221	0.2021	0.1883	0.1688	0.1481	0.1001	0.0466		585	0.3032	0.2601	0.2211	0.2186	0.2103	0.1981	0.1865	0.1706	0.1437	0.1021	0.0546											585	0.3647
586	0.3216	0.3172	0.2524	0.2346	0.2373	0.2222	0.2092	0.2025	0.1831	0.1467	0.1831		586	0.3134	0.273	0.2401	0.231	0.2278	0.2078	0.194	0.1739	0.1524	0.1044	0.0465		586	0.3164	0.2708	0.2276	0.2246	0.2163	0.2036	0.1915	0.1752	0.1469	0.104	0.0531											586	0.3791
587	0.3312	0.3261	0.2582	0.2396	0.2424	0.2268	0.2133	0.2062	0.1857	0.148	0.1857		587	0.3236	0.2817	0.2459	0.2365	0.2333	0.2127	0.1984	0.1777	0.1554	0.1061	0.0463		587	0.3264	0.2795	0.2332	0.2301	0.2215	0.2084	0.196	0.179	0.1498	0.1055	0.0529											587	0.3903
588	0.3411	0.3348	0.264	0.2448	0.2474	0.2313	0.2172	0.2098	0.1883	0.1492	0.1883		588	0.3329	0.2906	0.2514	0.2417	0.2382	0.2171	0.2024	0.1812	0.1583	0.1075	0.0457		588	0.3362	0.288	0.2381	0.2351	0.2262	0.2127	0.1999	0.1823	0.1522	0.1066	0.0523											588	0.4015
589	0.3514	0.3438	0.2698	0.2499	0.2526	0.236	0.2214	0.2134	0.1911	0.1505	0.1911		589	0.3432	0.2996	0.2572	0.2471	0.2434	0.222	0.207	0.185	0.1613	0.109	0.0453		589	0.3466	0.2969	0.2437	0.2405	0.2314	0.2174	0.2043	0.186	0.155	0.1079	0.0518											589	0.4131
590	0.3623	0.3539	0.2763	0.2556	0.2587	0.2413	0.2259	0.2174	0.194	0.1521	0.194		590	0.3543	0.3093	0.2633	0.2533	0.2494	0.2272	0.2119	0.1891	0.1646	0.1106	0.0449		590	0.3577	0.3067	0.25	0.2464	0.2369	0.2226	0.2089	0.1901	0.1579	0.1093	0.0514											590	0.4256
591	0.3735	0.364	0.2831	0.2616	0.2646	0.2464	0.2305	0.2214	0.1969	0.1535	0.1969		591	0.3655	0.3193	0.2699	0.2595	0.2554	0.2326	0.2167	0.1934	0.168	0.1125	0.0443		591	0.3692	0.3167	0.256	0.2525	0.2427	0.2278	0.2138	0.1942	0.1611	0.1108	0.0509											591	0.4385
592	0.3848	0.3744	0.2897	0.2674	0.2706	0.2518	0.2353	0.2256	0.2001	0.1552	0.2001		592	0.3769	0.3293	0.2763	0.2658	0.2614	0.238	0.2216	0.1976	0.1713	0.1142	0.044		592	0.3806	0.3266	0.2622	0.2586	0.2485	0.2329	0.2185	0.1983	0.1643	0.1123	0.0506											592	0.4517
593	0.3967	0.3848	0.2962	0.2733	0.2765	0.2571	0.2397	0.2299	0.2033	0.1567	0.2033		593	0.3886	0.3397	0.283	0.2722	0.2676	0.2437	0.2266	0.202	0.1749	0.1161	0.0436		593	0.3922	0.3371	0.2687	0.2645	0.2542	0.2385	0.2234	0.2027	0.1674	0.1139	0.0501											593	0.4647
594	0.4088	0.3954	0.3033	0.2795	0.2829	0.2626	0.2447	0.234	0.2065	0.1584	0.2065		594	0.4001	0.3504	0.2898	0.2785	0.2738	0.2491	0.2317	0.2065	0.1783	0.1178	0.0431		594	0.4042	0.3475	0.275	0.2708	0.2602	0.244	0.2283	0.2069	0.1706	0.1153	0.0496											594	0.4783
595	0.4212	0.4069	0.311	0.2862	0.2896	0.2686	0.2501	0.2386	0.21	0.1599	0.21		595	0.4133	0.3617	0.2972	0.2856	0.2806	0.2553	0.2374	0.2112	0.1822	0.1199	0.0427		595	0.4178	0.3589	0.2822	0.2779	0.267	0.2502	0.2338	0.2118	0.1742	0.1172	0.0492											595	0.4928
596	0.4347	0.4191	0.3191	0.2933	0.2966	0.2748	0.2555	0.2434	0.2135	0.1618	0.2135		596	0.4265	0.3737	0.3048	0.2928	0.2875	0.2615	0.243	0.2162	0.1862	0.1219	0.0421		596	0.4311	0.3706	0.2893	0.2849	0.2737	0.256	0.2395	0.2165	0.1779	0.1188	0.0486											596	0.5085
597	0.4483	0.4313	0.327	0.3002	0.3036	0.2813	0.2612	0.248	0.217	0.1636	0.217		597	0.4401	0.3856	0.3125	0.3002	0.2946	0.2681	0.2489	0.2212	0.1902	0.124	0.0416		597	0.445	0.3827	0.2967	0.292	0.2806	0.2624	0.2452	0.2215	0.1815	0.1207	0.0482											597	0.5238
598	0.4612	0.4428	0.3344	0.3071	0.3103	0.2872	0.2663	0.2524	0.2205	0.1653	0.2205		598	0.4531	0.3971	0.3197	0.3073	0.3013	0.2741	0.2546	0.226	0.194	0.1261	0.0411		598	0.458	0.3938	0.3036	0.2988	0.2871	0.2682	0.2507	0.2261	0.1849	0.1223	0.0477											598	0.5381
599	0.4725	0.4532	0.3413	0.3131	0.3163	0.2925	0.2713	0.2566	0.2239	0.1668	0.2239		599	0.4645	0.4071	0.3264	0.3136	0.3074	0.2796	0.2595	0.2301	0.1974	0.128	0.0407		599	0.4697	0.4041	0.3099	0.3051	0.2929	0.2738	0.2556	0.2304	0.1881	0.1237	0.0472											599	0.5511
600	0.4834	0.4626	0.3477	0.3188	0.3218	0.2973	0.2757	0.2603	0.2268	0.1683	0.2268		600	0.4748	0.4171	0.3326	0.3193	0.3127	0.2847	0.2642	0.2344	0.2007	0.1297	0.0403		600	0.4805	0.4134	0.3159	0.311	0.2985	0.2787	0.2601	0.2344	0.1912	0.1252	0.0468											600	0.5633
601	0.4944	0.4725	0.3543	0.3244	0.3273	0.3024	0.2802	0.2643	0.2297	0.1697	0.2297		601	0.4857	0.4269	0.3392	0.3256	0.3186	0.2902	0.2693	0.2386	0.2041	0.1315	0.04		601	0.4917	0.4231	0.3219	0.317	0.3043	0.2839	0.2649	0.2385	0.1943	0.1268	0.0465											601	0.576
602	0.5058	0.4833	0.3611	0.3306	0.3335	0.308	0.285	0.2686	0.233	0.1715	0.233		602	0.4974	0.4368	0.3457	0.332	0.3245	0.2957	0.2742	0.243	0.2076	0.1335	0.0395		602	0.5028	0.4335	0.3284	0.3228	0.31	0.2895	0.2699	0.2429	0.1974	0.1284	0.0461											602	0.5883
603	0.5168	0.493	0.3677	0.3365	0.3393	0.3132	0.2897	0.2726	0.236	0.1732	0.236		603	0.5084	0.4467	0.3521	0.3381	0.3306	0.301	0.2791	0.2474	0.2109	0.1356	0.0392		603	0.5143	0.443	0.3347	0.329	0.3161	0.2947	0.2748	0.2471	0.2005	0.1302	0.0457											603	0.6006
604	0.527	0.5024	0.374	0.3418	0.3449	0.3182	0.2943	0.2765	0.2391	0.1748	0.2391		604	0.5185	0.4556	0.3582	0.3437	0.3363	0.3061	0.284	0.2515	0.2144	0.1376	0.0391		604	0.5247	0.4519	0.3405	0.3346	0.3215	0.2997	0.2795	0.2511	0.2037	0.1317	0.0455											604	0.6124
605	0.5368	0.5114	0.3797	0.3473	0.3496	0.3231	0.2983	0.2803	0.2419	0.1764	0.2419		605	0.5282	0.4645	0.3639	0.3495	0.3416	0.3109	0.288	0.2553	0.2174	0.1392	0.0385		605	0.5344	0.4609	0.3459	0.3399	0.3263	0.3044	0.2837	0.2548	0.2063	0.133	0.0448											605	0.6229
606	0.5461	0.5195	0.3856	0.3525	0.3547	0.3278	0.3026	0.2839	0.2447	0.178	0.2447		606	0.5375	0.4727	0.3696	0.3549	0.3467	0.3157	0.2925	0.259	0.2205	0.141	0.0382		606	0.5439	0.469	0.3513	0.3452	0.3314	0.3089	0.2879	0.2586	0.2091	0.1345	0.0444											606	0.6333
607	0.5552	0.5276	0.3909	0.3575	0.3595	0.3322	0.3067	0.2874	0.2475	0.1795	0.2475		607	0.5462	0.4806	0.3751	0.3598	0.3513	0.3203	0.2967	0.2626	0.2235	0.1426	0.0377		607	0.5526	0.4768	0.3563	0.3502	0.3363	0.3134	0.2921	0.2621	0.2117	0.1357	0.0439											607	0.6431
608	0.5634	0.535	0.3962	0.3622	0.3639	0.3365	0.3106	0.2908	0.2501	0.181	0.2501		608	0.5542	0.488	0.3801	0.3647	0.3559	0.3245	0.3006	0.2662	0.2262	0.1444	0.0375		608	0.5611	0.4839	0.3611	0.3548	0.341	0.3175	0.2961	0.2657	0.2142	0.137	0.0437											608	0.652
609	0.5706	0.5416	0.4009	0.3664	0.368	0.3404	0.3143	0.294	0.2526	0.1825	0.2526		609	0.5617	0.4944	0.3845	0.3692	0.36	0.3286	0.3045	0.2694	0.2289	0.1461	0.0371		609	0.5683	0.4905	0.3658	0.3591	0.3452	0.3215	0.2997	0.2692	0.2168	0.1385	0.0433											609	0.6598
610	0.5768	0.5468	0.4048	0.37	0.3712	0.3437	0.3172	0.2964	0.2548	0.1836	0.2548		610	0.5676	0.4999	0.3885	0.373	0.3636	0.332	0.3077	0.2723	0.2313	0.1476	0.0369		610	0.5744	0.4958	0.3695	0.3628	0.3489	0.3248	0.3029	0.2723	0.2189	0.1397	0.043											610	0.6662
611	0.5817	0.5513	0.4079	0.3731	0.3739	0.3464	0.3197	0.2988	0.2568	0.1848	0.2568		611	0.5723	0.504	0.3916	0.3763	0.3663	0.3346	0.3103	0.2746	0.2332	0.1488	0.0366		611	0.5792	0.5002	0.3725	0.3659	0.3518	0.3274	0.3053	0.2749	0.2205	0.1407	0.0426											611	0.6714
612	0.5856	0.5545	0.4107	0.3755	0.3762	0.3487	0.3217	0.3007	0.2583	0.1856	0.2583		612	0.5761	0.5076	0.3946	0.3788	0.3686	0.3371	0.3128	0.2767	0.2351	0.15	0.0364		612	0.5831	0.5037	0.3752	0.3684	0.3545	0.3302	0.3077	0.2771	0.2223	0.1417	0.0424											612	0.6757
613	0.589	0.5578	0.4131	0.3779	0.3781	0.3509	0.3238	0.3024	0.2598	0.1865	0.2598		613	0.5796	0.5105	0.3969	0.3811	0.3708	0.3391	0.3149	0.2785	0.2366	0.1511	0.0361		613	0.5863	0.5067	0.3775	0.3706	0.3566	0.3322	0.3096	0.2793	0.2237	0.1425	0.0422											613	0.6787
614	0.5918	0.5604	0.4153	0.3801	0.3798	0.3529	0.3257	0.3042	0.2613	0.1874	0.2613		614	0.5823	0.513	0.3989	0.3833	0.3728	0.3412	0.3168	0.2804	0.238	0.1522	0.0359		614	0.589	0.5093	0.3797	0.3726	0.3589	0.3341	0.3117	0.2811	0.225	0.1434	0.0419											614	0.6815
615	0.5946	0.5625	0.4171	0.3819	0.3813	0.3547	0.3274	0.3059	0.2628	0.1883	0.2628		615	0.5847	0.5152	0.4009	0.3853	0.3744	0.3429	0.3186	0.2819	0.2395	0.1533	0.0356		615	0.5913	0.5114	0.3818	0.3745	0.3607	0.3359	0.3134	0.2828	0.2263	0.1442	0.0418											615	0.684
616	0.5962	0.5641	0.4186	0.3835	0.3826	0.3562	0.3287	0.3072	0.264	0.189	0.264		616	0.5864	0.5167	0.4024	0.3867	0.3756	0.3446	0.3202	0.2832	0.2407	0.1543	0.0355		616	0.5932	0.513	0.3834	0.376	0.3623	0.3374	0.3149	0.2844	0.2273	0.1449	0.0416											616	0.6853
617	0.5978	0.5655	0.42	0.3847	0.3836	0.3576	0.33	0.3085	0.2649	0.1897	0.2649		617	0.5878	0.518	0.4037	0.3883	0.3769	0.3461	0.3216	0.2846	0.2418	0.1553	0.0354		617	0.5944	0.5145	0.3848	0.3773	0.3638	0.3388	0.3162	0.2858	0.2283	0.1456	0.0414											617	0.6864
618	0.5992	0.5663	0.4212	0.3859	0.3844	0.3588	0.3311	0.3094	0.2661	0.1903	0.2661		618	0.5888	0.5191	0.4049	0.3896	0.3779	0.3471	0.323	0.2858	0.2429	0.1562	0.0351		618	0.5955	0.5156	0.386	0.3785	0.3649	0.3401	0.3174	0.2867	0.2292	0.1463	0.041											618	0.6875
619	0.6003	0.5674	0.4224	0.3871	0.3852	0.36	0.3323	0.3109	0.2672	0.1912	0.2672		619	0.59	0.5199	0.406	0.3907	0.3789	0.3482	0.3243	0.2869	0.2438	0.157	0.0347		619	0.5964	0.5165	0.3871	0.3795	0.3663	0.3413	0.3187	0.2879	0.2301	0.1467	0.0407											619	0.6882
620	0.6016	0.5688	0.4236	0.3885	0.3861	0.3612	0.3336	0.3121	0.2683	0.1917	0.2683		620	0.5912	0.5209	0.4074	0.3923	0.3801	0.3498	0.3259	0.2884	0.245	0.1582	0.0346		620	0.5975	0.5176	0.3885	0.381	0.3678	0.3428	0.3202	0.2892	0.2314	0.1477	0.0404											620	0.6892
621	0.6029	0.5699	0.4249	0.3899	0.3871	0.3627	0.3347	0.3133	0.2694	0.1926	0.2694		621	0.5921	0.5219	0.4085	0.3932	0.381	0.3511	0.3272	0.2896	0.2461	0.159	0.0343		621	0.5984	0.5186	0.3898	0.382	0.3691	0.3439	0.3214	0.2902	0.2323	0.1482	0.0398											621	0.69
622	0.6046	0.5712	0.4262	0.3915	0.388	0.3641	0.3363	0.3148	0.2706	0.1934	0.2706		622	0.5937	0.5234	0.4098	0.3948	0.3823	0.3526	0.3287	0.2909	0.2473	0.1601	0.0341		622	0.5999	0.5201	0.3913	0.3833	0.3705	0.3454	0.3228	0.2914	0.2333	0.1489	0.0394											622	0.6911
623	0.6063	0.5728	0.4277	0.393	0.3892	0.3655	0.3377	0.316	0.2719	0.194	0.2719		623	0.5954	0.5247	0.4116	0.3965	0.3834	0.354	0.3304	0.2924	0.2485	0.1612	0.034		623	0.6016	0.5217	0.393	0.3848	0.372	0.347	0.3244	0.2924	0.2346	0.1497	0.0392											623	0.6924
624	0.6086	0.5744	0.4292	0.3945	0.3901	0.3671	0.3391	0.3173	0.2731	0.1946	0.2731		624	0.5975	0.5264	0.4131	0.3981	0.3849	0.3555	0.3322	0.294	0.2498	0.1623	0.0338		624	0.6034	0.5235	0.3947	0.3863	0.3737	0.3486	0.3258	0.2938	0.2356	0.1504	0.0389											624	0.6943
625	0.6113	0.5766	0.4312	0.3966	0.3918	0.3687	0.3409	0.3187	0.2745	0.1953	0.2745		625	0.5998	0.5287	0.4149	0.3999	0.3865	0.3573	0.3341	0.2954	0.2512	0.1634	0.0337		625	0.606	0.5257	0.3967	0.3882	0.3757	0.3505	0.3277	0.2952	0.2369	0.1513	0.0387											625	0.6967
626	0.6145	0.5797	0.4336	0.3988	0.3935	0.3709	0.343	0.3207	0.2761	0.1962	0.2761		626	0.603	0.5316	0.4172	0.4022	0.3886	0.3595	0.3362	0.2975	0.2527	0.1645	0.0333		626	0.6091	0.5286	0.3989	0.3902	0.378	0.3525	0.3296	0.2972	0.2383	0.1522	0.0384											626	0.7
627	0.6187	0.5833	0.4364	0.4014	0.3958	0.3734	0.3454	0.3226	0.2779	0.1972	0.2779		627	0.607	0.5351	0.4201	0.405	0.3911	0.3622	0.3389	0.2996	0.2545	0.1659	0.0332		627	0.6128	0.5321	0.4017	0.3928	0.3806	0.3551	0.332	0.2991	0.24	0.1531	0.0381											627	0.7037
628	0.6233	0.5873	0.4395	0.4046	0.3981	0.3761	0.3481	0.3249	0.2798	0.1983	0.2798		628	0.6113	0.5391	0.4231	0.408	0.3937	0.365	0.3414	0.302	0.2565	0.1672	0.0331		628	0.6176	0.5359	0.4047	0.3958	0.3837	0.3577	0.3347	0.3013	0.2417	0.1542	0.0378											628	0.7087
629	0.6284	0.592	0.4429	0.4077	0.4008	0.3791	0.3509	0.3273	0.2818	0.1995	0.2818		629	0.6168	0.5434	0.4264	0.4113	0.3969	0.368	0.3444	0.3045	0.2587	0.1688	0.0329		629	0.6226	0.5407	0.408	0.3988	0.3867	0.3607	0.3373	0.304	0.2435	0.1554	0.0376											629	0.714
630	0.6345	0.5975	0.4469	0.4114	0.4041	0.3825	0.3539	0.3302	0.2841	0.2009	0.2841		630	0.6226	0.5487	0.4303	0.4152	0.4003	0.3714	0.3477	0.3075	0.2609	0.1704	0.0326		630	0.6287	0.5459	0.4119	0.4023	0.3903	0.3641	0.3406	0.3069	0.2456	0.1566	0.0372											630	0.7205
631	0.642	0.6039	0.4514	0.4158	0.4078	0.3863	0.3577	0.3333	0.2866	0.2022	0.2866		631	0.6299	0.5554	0.435	0.4197	0.4047	0.3755	0.3518	0.3111	0.2638	0.1724	0.0323		631	0.636	0.5525	0.4166	0.407	0.395	0.3684	0.3445	0.3102	0.2482	0.1582	0.037											631	0.7279
632	0.6502	0.6112	0.4569	0.4208	0.4122	0.3908	0.3616	0.3369	0.2894	0.2038	0.2894		632	0.6382	0.5629	0.4403	0.425	0.4092	0.3801	0.3559	0.3149	0.267	0.1743	0.032		632	0.6444	0.5599	0.4217	0.4119	0.3999	0.3727	0.3485	0.3139	0.2511	0.1596	0.0367											632	0.7371
633	0.6599	0.62	0.4629	0.4261	0.4172	0.3958	0.3664	0.3411	0.2928	0.2055	0.2928		633	0.6476	0.5711	0.4462	0.4306	0.4148	0.3852	0.3606	0.3191	0.2703	0.1764	0.0316		633	0.6538	0.5683	0.4274	0.4174	0.4051	0.3776	0.3532	0.3181	0.2541	0.1615	0.0363											633	0.7475
634	0.6705	0.6291	0.4694	0.4321	0.4226	0.4011	0.3712	0.3454	0.2961	0.2072	0.2961		634	0.658	0.5803	0.4526	0.4369	0.4206	0.3908	0.3658	0.3237	0.2739	0.1788	0.0314		634	0.6643	0.5777	0.4336	0.4231	0.411	0.3831	0.3583	0.3225	0.2574	0.1632	0.036											634	0.7584
635	0.6809	0.6384	0.4758	0.4379	0.4281	0.4062	0.3762	0.3498	0.2995	0.209	0.2995		635	0.668	0.5895	0.459	0.4429	0.4262	0.3961	0.3709	0.3281	0.2774	0.1812	0.031		635	0.6747	0.5864	0.44	0.4291	0.4167	0.3884	0.3632	0.3268	0.2604	0.165	0.0356											635	0.7697
636	0.6912	0.6475	0.4819	0.4439	0.4334	0.4116	0.3808	0.3541	0.3028	0.2108	0.3028		636	0.6788	0.5982	0.4653	0.4492	0.4319	0.4015	0.3758	0.3326	0.281	0.1834	0.0308		636	0.6852	0.596	0.4458	0.4348	0.4225	0.3938	0.3681	0.3313	0.2637	0.1669	0.0353											636	0.7806
637	0.7024	0.6572	0.4887	0.4503	0.4388	0.4172	0.3858	0.3586	0.3063	0.2126	0.3063		637	0.6901	0.6087	0.4722	0.4555	0.438	0.4075	0.3814	0.3373	0.2849	0.1859	0.0307		637	0.6966	0.6055	0.4524	0.4413	0.4285	0.3995	0.3736	0.3359	0.2673	0.1689	0.0351											637	0.7927
638	0.7151	0.6688	0.4966	0.4573	0.4453	0.4234	0.3916	0.3636	0.3101	0.2148	0.3101		638	0.7022	0.6196	0.4799	0.4631	0.445	0.4139	0.387	0.3427	0.2889	0.1886	0.0304		638	0.7095	0.6162	0.4596	0.4483	0.4355	0.4058	0.3793	0.3409	0.271	0.171	0.0348											638	0.8065
639	0.728	0.6801	0.505	0.4646	0.4522	0.4297	0.3976	0.3687	0.3144	0.217	0.3144		639	0.7151	0.6308	0.4878	0.4705	0.4522	0.4204	0.3933	0.3482	0.2932	0.1912	0.0302		639	0.7228	0.628	0.4672	0.4558	0.4428	0.4125	0.3853	0.3465	0.275	0.1731	0.0345											639	0.8205
640	0.7419	0.6923	0.5133	0.4721	0.4591	0.4365	0.4037	0.374	0.3188	0.2192	0.3188		640	0.729	0.6431	0.496	0.4785	0.4596	0.4274	0.3996	0.3539	0.2976	0.1939	0.0298		640	0.7362	0.6401	0.4752	0.4633	0.4501	0.4191	0.3917	0.3519	0.2789	0.1754	0.0341											640	0.8357
641	0.7558	0.7052	0.5219	0.4799	0.4665	0.4438	0.41	0.3797	0.3231	0.2215	0.3231		641	0.7433	0.6556	0.5045	0.4869	0.4673	0.4349	0.4062	0.3597	0.3023	0.1969	0.0296		641	0.7508	0.6532	0.4836	0.4714	0.458	0.4264	0.3981	0.3579	0.2832	0.1778	0.0338											641	0.8518
642	0.7713	0.719	0.5311	0.4886	0.4743	0.4514	0.4164	0.3856	0.3276	0.2239	0.3276		642	0.7585	0.669	0.5136	0.4955	0.4756	0.4425	0.4133	0.366	0.3072	0.2	0.0292		642	0.7661	0.6662	0.4921	0.4795	0.4661	0.434	0.4047	0.3641	0.2874	0.1801	0.0334											642	0.868
643	0.7879	0.7331	0.5408	0.4974	0.4827	0.4594	0.4238	0.3917	0.3325	0.2266	0.3325		643	0.7745	0.6834	0.5234	0.5052	0.4847	0.4509	0.4209	0.3728	0.3126	0.2033	0.029		643	0.7827	0.6809	0.5016	0.489	0.475	0.4421	0.4125	0.3705	0.2924	0.183	0.0332											643	0.8862
644	0.8054	0.7487	0.5517	0.5068	0.4914	0.4678	0.4315	0.3983	0.3376	0.2292	0.3376		644	0.7919	0.6991	0.5341	0.5152	0.494	0.4596	0.429	0.3796	0.3181	0.2066	0.0286		644	0.8007	0.6957	0.5116	0.4986	0.4844	0.4508	0.4206	0.3775	0.2974	0.1857	0.0327											644	0.9052
645	0.8233	0.7653	0.5626	0.5168	0.5006	0.4769	0.4394	0.4053	0.343	0.2321	0.343		645	0.8101	0.7151	0.5448	0.5256	0.5039	0.4687	0.4374	0.3871	0.3239	0.2102	0.0282		645	0.8189	0.712	0.5222	0.5087	0.4941	0.4597	0.4286	0.3848	0.3024	0.1887	0.0321											645	0.9253
646	0.841	0.7811	0.5733	0.5263	0.5097	0.4853	0.4468	0.4121	0.3479	0.2349	0.3479		646	0.8278	0.7306	0.5552	0.5356	0.5137	0.4775	0.4454	0.3941	0.3294	0.2135	0.0278		646	0.8363	0.7276	0.5322	0.5181	0.5034	0.4682	0.4365	0.3917	0.3073	0.1915	0.0317											646	0.9442
647	0.8566	0.7946	0.5829	0.5346	0.5176	0.4929	0.4536	0.418	0.3527	0.2374	0.3527		647	0.8428	0.7449	0.5645	0.5445	0.5219	0.4854	0.4527	0.4003	0.3344	0.2167	0.0277		647	0.8521	0.7407	0.5411	0.5267	0.5118	0.4759	0.4434	0.3979	0.3119	0.194	0.0314											647	0.9606
648	0.8714	0.8079	0.5916	0.5426	0.5246	0.5	0.4601	0.4237	0.3567	0.2398	0.3567		648	0.8579	0.7575	0.5733	0.5529	0.5297	0.4927	0.4596	0.4063	0.339	0.2197	0.0274		648	0.8668	0.7535	0.5496	0.5347	0.5194	0.4831	0.4499	0.4036	0.316	0.1965	0.0311											648	0.9766
649	0.8862	0.821	0.6006	0.5508	0.5318	0.5072	0.466	0.4293	0.3609	0.2422	0.3609		649	0.8728	0.7711	0.5823	0.5616	0.5379	0.5003	0.4664	0.4124	0.3438	0.2227	0.0273		649	0.8816	0.7668	0.5582	0.5429	0.5277	0.4904	0.4567	0.4096	0.3203	0.199	0.0307											649	0.9923
650	0.9011	0.8347	0.6099	0.559	0.5395	0.5146	0.4727	0.4352	0.3654	0.2446	0.3654		650	0.8876	0.7841	0.5912	0.5701	0.5459	0.5077	0.4733	0.4186	0.3483	0.2256	0.0268		650	0.8968	0.7802	0.5668	0.5513	0.5357	0.4978	0.4635	0.4153	0.3245	0.2014	0.0303											650	1.0098
651	0.9166	0.8479	0.6192	0.5671	0.5472	0.5218	0.4791	0.4408	0.3697	0.2469	0.3697		651	0.9027	0.7977	0.6007	0.5789	0.554	0.5153	0.4804	0.4245	0.3532	0.2286	0.0267		651	0.9125	0.7935	0.5755	0.5597	0.5435	0.5052	0.4705	0.4214	0.3288	0.204	0.0301											651	1.0258
652	0.9306	0.8608	0.6279	0.575	0.5542	0.5286	0.4849	0.446	0.3738	0.2491	0.3738		652	0.9166	0.8105	0.609	0.5871	0.5618	0.5225	0.4869	0.4303	0.3576	0.2315	0.0264		652	0.927	0.8063	0.5832	0.5676	0.5512	0.5119	0.4767	0.427	0.3326	0.2061	0.0298											652	1.0411
653	0.9438	0.8726	0.6365	0.5821	0.5606	0.5353	0.4906	0.4512	0.3777	0.2514	0.3777		653	0.9305	0.8219	0.6169	0.5951	0.569	0.5291	0.493	0.4356	0.3617	0.2343	0.0263		653	0.9403	0.8185	0.5913	0.575	0.5587	0.5188	0.4829	0.4323	0.3365	0.2085	0.0294											653	1.0565
654	0.9575	0.8844	0.6441	0.5891	0.5672	0.5415	0.496	0.456	0.3816	0.2534	0.3816		654	0.9432	0.8338	0.6248	0.6024	0.576	0.5355	0.499	0.4408	0.3656	0.2369	0.0259		654	0.9535	0.8299	0.5985	0.5819	0.5652	0.525	0.4885	0.4374	0.3399	0.2105	0.0291											654	1.0709
655	0.9711	0.8965	0.6523	0.5965	0.5734	0.5475	0.5013	0.4609	0.385	0.2555	0.385		655	0.9565	0.8457	0.6324	0.6098	0.5828	0.542	0.5048	0.4459	0.3695	0.2394	0.0256		655	0.967	0.8417	0.606	0.589	0.5723	0.5315	0.4945	0.4425	0.3434	0.2126	0.0287											655	1.0849
656	0.984	0.9075	0.66	0.6032	0.5797	0.5535	0.5065	0.4654	0.3885	0.2575	0.3885		656	0.9696	0.8574	0.6402	0.6172	0.5895	0.5482	0.5106	0.4507	0.3734	0.2417	0.0254		656	0.9799	0.8529	0.6134	0.5959	0.5787	0.5373	0.4999	0.4472	0.3467	0.2147	0.0283											656	1.0988
657	0.9953	0.9183	0.6667	0.6095	0.5852	0.5589	0.5111	0.4697	0.3918	0.2594	0.3918		657	0.9815	0.8681	0.6472	0.6239	0.5956	0.5538	0.516	0.4553	0.3768	0.2441	0.0253		657	0.9925	0.8636	0.6198	0.6022	0.5849	0.5429	0.505	0.4517	0.3498	0.2167	0.0282											657	1.1116
658	1.005	0.9269	0.6727	0.6145	0.5898	0.5633	0.5148	0.473	0.3944	0.2607	0.3944		658	0.9912	0.8771	0.6528	0.6294	0.6006	0.5585	0.5202	0.4589	0.3794	0.2458	0.0252		658	1.0025	0.8725	0.6255	0.6073	0.59	0.5475	0.5091	0.4553	0.3522	0.218	0.0279											658	1.1228
659	1.013	0.9345	0.6774	0.6185	0.5933	0.5668	0.5176	0.4757	0.3963	0.262	0.3963		659	0.9996	0.8839	0.6576	0.6336	0.6047	0.5622	0.5237	0.4619	0.3817	0.2475	0.025		659	1.0103	0.8796	0.6298	0.6116	0.5941	0.5512	0.5125	0.4583	0.354	0.2193	0.0277											659	1.1306
660	1.0198	0.9399	0.6812	0.6219	0.5961	0.5695	0.5199	0.4778	0.398	0.2629	0.398		660	1.0064	0.8897	0.6611	0.6372	0.608	0.5652	0.5264	0.4642	0.3833	0.2487	0.0249		660	1.0177	0.8851	0.6334	0.6147	0.5972	0.5541	0.5152	0.4605	0.3555	0.2203	0.0275											660	1.1377
661	1.025	0.9447	0.6843	0.6242	0.5981	0.5717	0.5217	0.4794	0.3992	0.2638	0.3992		661	1.0118	0.8948	0.6642	0.6403	0.6106	0.5677	0.5287	0.4661	0.3848	0.2497	0.0249		661	1.0229	0.89	0.6361	0.6174	0.5999	0.5565	0.5173	0.4624	0.3566	0.2213	0.0273											661	1.1435
662	1.029	0.9485	0.6865	0.6262	0.5994	0.5733	0.5229	0.4805	0.3999	0.2642	0.3999		662	1.016	0.8985	0.6664	0.6422	0.6124	0.5694	0.5302	0.4674	0.3856	0.2504	0.0248		662	1.0274	0.8937	0.6383	0.6195	0.6016	0.5579	0.5188	0.4635	0.3572	0.2219	0.0271											662	1.1472
663	1.0313	0.9502	0.6875	0.6268	0.5996	0.5737	0.523	0.4808	0.4	0.2644	0.4		663	1.0179	0.9002	0.6675	0.6429	0.613	0.5698	0.5305	0.4676	0.3858	0.2506	0.0248		663	1.0288	0.8956	0.6391	0.6201	0.6025	0.5585	0.5191	0.464	0.3573	0.222	0.027											663	1.1496
664	1.0306	0.9496	0.6871	0.6262	0.599	0.573	0.5222	0.4802	0.3995	0.2643	0.3995		664	1.0172	0.9002	0.6671	0.6426	0.6123	0.5691	0.5298	0.4672	0.385	0.2504	0.0248		664	1.0291	0.895	0.6384	0.6193	0.6019	0.5579	0.5187	0.4635	0.3566	0.2219	0.0269											664	1.149
665	1.0279	0.9469	0.6849	0.6242	0.5965	0.5711	0.5202	0.4785	0.3981	0.2636	0.3981		665	1.0145	0.8978	0.6649	0.6405	0.6105	0.5671	0.5281	0.4653	0.3836	0.2498	0.0247		665	1.0258	0.8928	0.6366	0.6174	0.5999	0.5561	0.5165	0.4619	0.355	0.2213	0.0267											665	1.1451
666	1.0218	0.9416	0.6809	0.6205	0.5926	0.5679	0.517	0.4759	0.3959	0.2625	0.3959		666	1.0085	0.8926	0.6609	0.6367	0.6066	0.5637	0.5247	0.4626	0.381	0.2487	0.0247		666	1.0198	0.8879	0.6328	0.6135	0.5962	0.5528	0.5134	0.4591	0.3528	0.2203	0.0267											666	1.1382
667	1.0114	0.933	0.6743	0.6146	0.5864	0.5623	0.5119	0.4712	0.3923	0.2607	0.3923		667	0.9985	0.8839	0.6548	0.6308	0.6008	0.5583	0.5199	0.4581	0.3775	0.2468	0.025		667	1.0103	0.8793	0.6268	0.6079	0.5905	0.5477	0.5086	0.4547	0.3493	0.2187	0.0267											667	1.1261
668	0.997	0.9198	0.6659	0.6061	0.578	0.5547	0.5051	0.4651	0.3875	0.2581	0.3875		668	0.9846	0.8715	0.6461	0.6224	0.5924	0.5504	0.513	0.4518	0.3724	0.244	0.0251		668	0.9957	0.8667	0.6183	0.5995	0.5827	0.54	0.5017	0.4486	0.3446	0.2164	0.0269											668	1.1109
669	0.9781	0.9033	0.6538	0.5955	0.5673	0.5449	0.4962	0.4573	0.3817	0.2552	0.3817		669	0.9656	0.8549	0.6346	0.611	0.5816	0.5406	0.5037	0.4438	0.3656	0.2403	0.0252		669	0.9769	0.8504	0.6072	0.5887	0.5718	0.5304	0.4927	0.4404	0.3385	0.2131	0.0269											669	1.0899
670	0.9562	0.8834	0.6399	0.5828	0.5547	0.5334	0.4858	0.4479	0.3745	0.2512	0.3745		670	0.943	0.8356	0.621	0.5978	0.5685	0.5287	0.493	0.434	0.358	0.2357	0.0254		670	0.9542	0.8304	0.5939	0.5755	0.5596	0.5189	0.4822	0.4313	0.3313	0.2093	0.027											670	1.0637
671	0.9309	0.8618	0.6244	0.5691	0.5409	0.521	0.4746	0.4379	0.3667	0.2472	0.3667		671	0.9186	0.8142	0.6059	0.5835	0.5548	0.5161	0.4811	0.4237	0.3496	0.2311	0.0257		671	0.9291	0.8094	0.5797	0.5616	0.5464	0.5065	0.4709	0.4212	0.3239	0.2053	0.0274											671	1.0364
672	0.9046	0.8378	0.608	0.5541	0.5264	0.5075	0.4624	0.4272	0.3583	0.2428	0.3583		672	0.8918	0.7907	0.5897	0.5678	0.5397	0.5022	0.4685	0.4127	0.3409	0.2259	0.0259		672	0.9021	0.786	0.5639	0.5467	0.532	0.4931	0.4588	0.4104	0.3159	0.2008	0.0277											672	1.0072
673	0.8745	0.8107	0.5897	0.537	0.5098	0.4922	0.4486	0.4148	0.349	0.2379	0.349		673	0.8613	0.7637	0.5715	0.5497	0.5226	0.4867	0.4539	0.4001	0.3308	0.22	0.0264		673	0.8713	0.7593	0.5464	0.5296	0.5157	0.4778	0.4451	0.3979	0.3064	0.1958	0.0279											673	0.9742
674	0.8385	0.7796	0.5671	0.5175	0.4906	0.4747	0.4323	0.4011	0.3379	0.2321	0.3379		674	0.8269	0.7328	0.5499	0.5297	0.5029	0.4689	0.4372	0.3858	0.3188	0.2132	0.0267		674	0.8356	0.7294	0.5267	0.5094	0.4963	0.4608	0.4283	0.3839	0.2956	0.1902	0.0284											674	0.9332
675	0.7997	0.7453	0.5432	0.4958	0.4696	0.4552	0.415	0.3854	0.3262	0.2256	0.3262		675	0.7878	0.6989	0.5268	0.5072	0.4814	0.4488	0.4193	0.3698	0.3063	0.2056	0.0273		675	0.7967	0.6955	0.5035	0.4879	0.4754	0.4412	0.4108	0.368	0.2841	0.1837	0.029											675	0.8904
676	0.7602	0.7111	0.5195	0.4736	0.4483	0.4352	0.3983	0.3698	0.3142	0.2192	0.3142		676	0.7484	0.6642	0.5024	0.4846	0.46	0.4288	0.4012	0.3541	0.2932	0.1981	0.0276		676	0.7569	0.6611	0.481	0.4664	0.454	0.4215	0.3929	0.352	0.2723	0.1771	0.0293											676	0.8463
677	0.7192	0.6751	0.4936	0.451	0.4274	0.416	0.3801	0.3546	0.3015	0.2128	0.3015		677	0.709	0.628	0.4775	0.4609	0.4373	0.4084	0.3814	0.3375	0.2792	0.19	0.0279		677	0.7154	0.6268	0.4581	0.4425	0.4317	0.4022	0.3738	0.3361	0.2598	0.1705	0.0296											677	0.8008
678	0.6778	0.6377	0.4679	0.4278	0.4052	0.3951	0.3617	0.3378	0.2885	0.2055	0.2885		678	0.6672	0.5916	0.4525	0.4369	0.4138	0.3868	0.3615	0.32	0.2655	0.1817	0.0283		678	0.6732	0.5902	0.4338	0.4191	0.4096	0.3811	0.3546	0.3189	0.2472	0.1634	0.0303											678	0.7545
679	0.6321	0.5968	0.4397	0.4031	0.3804	0.3718	0.3411	0.3195	0.2745	0.1978	0.2745		679	0.6212	0.5521	0.4254	0.4104	0.3886	0.3636	0.3398	0.3011	0.2507	0.1725	0.0289		679	0.6271	0.5501	0.407	0.3934	0.3844	0.3578	0.3338	0.3004	0.2334	0.1556	0.0308											679	0.7034
680	0.5859	0.5557	0.4106	0.3775	0.3556	0.3489	0.3208	0.3009	0.2602	0.1897	0.2602		680	0.5752	0.5111	0.3981	0.3831	0.3628	0.3396	0.318	0.2821	0.2357	0.1633	0.0293		680	0.5807	0.5089	0.3802	0.3678	0.3597	0.3348	0.3127	0.2815	0.2197	0.1475	0.0313											680	0.6532
681	0.5404	0.5149	0.3824	0.3517	0.3312	0.326	0.3002	0.2825	0.2457	0.1819	0.2457		681	0.5292	0.4706	0.3701	0.3566	0.3374	0.3161	0.2963	0.2633	0.2203	0.1539	0.0297		681	0.5346	0.4692	0.3531	0.3417	0.3343	0.312	0.2911	0.2629	0.2055	0.1396	0.0318											681	0.602
682	0.497	0.4754	0.3551	0.3273	0.308	0.3039	0.2807	0.265	0.2322	0.1743	0.2322		682	0.4858	0.4331	0.3436	0.3308	0.3129	0.2937	0.2754	0.2448	0.2059	0.1449	0.0299		682	0.4899	0.4312	0.3283	0.3172	0.3105	0.2899	0.271	0.2448	0.1921	0.132	0.032											682	0.553
683	0.4583	0.4409	0.3307	0.3051	0.2874	0.2844	0.2633	0.2493	0.22	0.1674	0.22		683	0.4473	0.3987	0.3198	0.308	0.2913	0.2736	0.257	0.2288	0.1929	0.137	0.0303		683	0.4511	0.3971	0.3055	0.2952	0.2895	0.2703	0.2529	0.2288	0.1804	0.1252	0.0325											683	0.5103
684	0.4234	0.4092	0.3089	0.2854	0.2693	0.2668	0.2476	0.2355	0.2093	0.1611	0.2093		684	0.4124	0.3683	0.2986	0.2873	0.2716	0.2555	0.2403	0.2139	0.1811	0.1295	0.0306		684	0.4159	0.3662	0.2851	0.2755	0.2704	0.2527	0.2367	0.2143	0.1696	0.1191	0.0327											684	0.4712
685	0.3891	0.3785	0.2887	0.2665	0.2508	0.2491	0.2324	0.2216	0.1988	0.1552	0.1988		685	0.3775	0.338	0.2775	0.2669	0.2524	0.2377	0.2241	0.1995	0.1698	0.1224	0.0309		685	0.3817	0.3361	0.265	0.2564	0.252	0.2348	0.2209	0.2	0.1593	0.113	0.0331											685	0.4326
686	0.3543	0.3488	0.2669	0.2471	0.2326	0.2328	0.2167	0.2082	0.1876	0.1494	0.1876		686	0.3449	0.3074	0.2569	0.2475	0.2342	0.2207	0.2076	0.1858	0.1583	0.1157	0.0312		686	0.347	0.3077	0.2455	0.2367	0.2331	0.2178	0.2048	0.1862	0.1488	0.107	0.0335											686	0.3955
687	0.323	0.32	0.247	0.2295	0.2155	0.2167	0.2022	0.1951	0.1778	0.1436	0.1778		687	0.3132	0.2797	0.2381	0.229	0.2163	0.2037	0.1924	0.1722	0.1478	0.1088	0.0315		687	0.3158	0.2794	0.2266	0.2188	0.2155	0.202	0.1902	0.1734	0.1389	0.1013	0.0336											687	0.3613
688	0.2945	0.2945	0.2293	0.2136	0.2006	0.2022	0.1896	0.1836	0.1688	0.1385	0.1688		688	0.2848	0.2553	0.2207	0.212	0.2005	0.1889	0.179	0.1604	0.1383	0.1028	0.0317		688	0.288	0.2545	0.2098	0.203	0.1999	0.1872	0.1769	0.1616	0.1302	0.0961	0.034											688	0.3296
689	0.2673	0.2708	0.2127	0.1981	0.1874	0.1892	0.1774	0.1732	0.1603	0.134	0.1603		689	0.2594	0.2312	0.2039	0.1968	0.1864	0.1754	0.1658	0.1495	0.1288	0.0973	0.0318		689	0.2605	0.2321	0.1946	0.1875	0.1855	0.1741	0.1639	0.1508	0.122	0.0914	0.0342											689	0.2994
690	0.2426	0.2486	0.1973	0.184	0.174	0.1767	0.1661	0.1631	0.1525	0.1294	0.1525		690	0.2344	0.2097	0.1887	0.182	0.1722	0.1627	0.1537	0.1386	0.1205	0.0919	0.032		690	0.2354	0.21	0.1798	0.1738	0.1715	0.1612	0.1522	0.1403	0.1143	0.0867	0.0344											690	0.2726
691	0.2187	0.2274	0.1824	0.1705	0.1615	0.1644	0.1552	0.1534	0.1449	0.125	0.1449		691	0.2108	0.1887	0.1742	0.1678	0.1589	0.1501	0.1422	0.1285	0.1125	0.0869	0.0322		691	0.2117	0.1893	0.166	0.1601	0.1581	0.1488	0.141	0.1304	0.1067	0.0823	0.0347											691	0.2466
692	0.1965	0.2075	0.1687	0.1582	0.1497	0.153	0.145	0.1441	0.1378	0.1207	0.1378		692	0.1887	0.1695	0.1606	0.1546	0.1465	0.1384	0.1316	0.1191	0.105	0.082	0.0323		692	0.1899	0.1697	0.1527	0.1476	0.1458	0.1374	0.1305	0.121	0.0998	0.0781	0.0348											692	0.2225
693	0.1761	0.1894	0.1558	0.1465	0.1391	0.1427	0.1357	0.1358	0.1312	0.117	0.1312		693	0.1686	0.1515	0.1482	0.1424	0.1351	0.128	0.1214	0.1104	0.098	0.0776	0.0324		693	0.1695	0.1519	0.1408	0.1361	0.1345	0.1269	0.1208	0.1124	0.0937	0.0742	0.035											693	0.1999
694	0.1581	0.1732	0.1446	0.1362	0.1297	0.1334	0.1276	0.1284	0.1252	0.1136	0.1252		694	0.1511	0.1358	0.1373	0.1319	0.1252	0.1184	0.1129	0.1028	0.0918	0.0736	0.0326		694	0.1519	0.1362	0.1302	0.1258	0.1245	0.1177	0.1123	0.1048	0.0878	0.0709	0.0352											694	0.1801
695	0.1433	0.16	0.1353	0.1278	0.1218	0.1257	0.1208	0.1221	0.1203	0.1108	0.1203		695	0.1364	0.1227	0.128	0.123	0.1169	0.1106	0.1055	0.0964	0.0866	0.0702	0.0327		695	0.1372	0.1232	0.1213	0.1173	0.1162	0.1101	0.1051	0.0986	0.0829	0.068	0.0352											695	0.1642
696	0.1308	0.1485	0.1272	0.1204	0.115	0.1192	0.1148	0.117	0.116	0.1083	0.116		696	0.1242	0.1117	0.1202	0.1152	0.1097	0.104	0.0994	0.0908	0.0821	0.0674	0.0328		696	0.1247	0.1121	0.1137	0.1101	0.1091	0.1034	0.0991	0.0932	0.0788	0.0656	0.0353											696	0.1502
697	0.1192	0.1383	0.1197	0.1138	0.109	0.113	0.1096	0.112	0.1123	0.106	0.1123		697	0.1124	0.1017	0.1131	0.1083	0.1032	0.0977	0.0937	0.0856	0.0779	0.0646	0.0328		697	0.1134	0.1018	0.1065	0.1035	0.1025	0.097	0.0935	0.0881	0.0751	0.0632	0.0351											697	0.1374
698	0.1078	0.1287	0.1128	0.1073	0.1028	0.1071	0.1041	0.1073	0.1086	0.1037	0.1086		698	0.1017	0.0919	0.106	0.1018	0.097	0.0918	0.088	0.0809	0.0741	0.0623	0.0329		698	0.1022	0.0922	0.1	0.097	0.0964	0.0913	0.0882	0.0834	0.0716	0.0611	0.0353											698	0.1254
699	0.0977	0.1192	0.1063	0.1015	0.0975	0.1018	0.0994	0.1029	0.1053	0.1018	0.1053		699	0.0916	0.0827	0.0995	0.0955	0.091	0.0864	0.0828	0.0764	0.0705	0.0598	0.0329		699	0.092	0.0832	0.0938	0.091	0.0904	0.0857	0.0832	0.0788	0.0683	0.0589	0.0353											699	0.1143
700	0.089	0.1112	0.1006	0.0966	0.0927	0.0972	0.0954	0.0992	0.1024	0.0999	0.1024		700	0.0828	0.0751	0.0942	0.09	0.086	0.0815	0.0783	0.0725	0.0673	0.0577	0.0328		700	0.0834	0.0754	0.0883	0.0859	0.0855	0.0809	0.0785	0.0751	0.0653	0.0571	0.0353											700	0.1045
701	0.0808	0.1042	0.0954	0.0917	0.0886	0.0929	0.0915	0.096	0.0997	0.0984	0.0997		701	0.0754	0.068	0.089	0.0854	0.0817	0.0773	0.0745	0.0691	0.0644	0.0559	0.0329		701	0.0756	0.0687	0.0838	0.0813	0.0809	0.077	0.0745	0.0717	0.0627	0.0556	0.0354											701	0.0956
702	0.0734	0.0975	0.0907	0.0873	0.0846	0.0889	0.0879	0.0928	0.097	0.0966	0.097		702	0.0682	0.0616	0.0844	0.0809	0.0775	0.0733	0.0707	0.0659	0.0618	0.0542	0.0329		702	0.0682	0.0623	0.0793	0.077	0.0768	0.073	0.071	0.0685	0.0603	0.054	0.0355											702	0.0876
703	0.0664	0.0911	0.0863	0.0831	0.0807	0.0852	0.0845	0.0897	0.0945	0.0951	0.0945		703	0.0612	0.0554	0.08	0.0766	0.0734	0.0695	0.0671	0.0628	0.0593	0.0525	0.0329		703	0.0614	0.0561	0.075	0.0728	0.0728	0.0693	0.0675	0.0653	0.0579	0.0525	0.0354											703	0.0799
704	0.0601	0.0854	0.0821	0.0793	0.0772	0.0816	0.0812	0.0867	0.0921	0.0935	0.0921		704	0.0549	0.0499	0.0758	0.0724	0.0695	0.0658	0.0637	0.0598	0.0568	0.0507	0.0328		704	0.0549	0.0506	0.0709	0.069	0.0689	0.0657	0.0641	0.0622	0.0556	0.0509	0.0353											704	0.0728
705	0.0543	0.0801	0.0783	0.0758	0.0739	0.0783	0.0784	0.0842	0.0898	0.0922	0.0898		705	0.0493	0.0447	0.072	0.0689	0.0662	0.0625	0.0606	0.0571	0.0546	0.0492	0.0327		705	0.0491	0.0454	0.0672	0.0654	0.0655	0.0623	0.061	0.0596	0.0536	0.0497	0.0352											705	0.0664
706	0.0492	0.0757	0.075	0.0729	0.0712	0.0754	0.0759	0.0819	0.0881	0.0911	0.0881		706	0.0444	0.0404	0.0687	0.0657	0.0632	0.0598	0.058	0.0548	0.0526	0.0478	0.0327		706	0.0444	0.0411	0.0642	0.0624	0.0624	0.0596	0.0584	0.0575	0.0519	0.0485	0.0353											706	0.061
707	0.0452	0.0721	0.0725	0.0703	0.0689	0.0732	0.0738	0.0802	0.0866	0.09	0.0866		707	0.0404	0.037	0.0661	0.0631	0.0607	0.0575	0.0559	0.053	0.0509	0.0467	0.0326		707	0.0405	0.0377	0.0615	0.0598	0.06	0.0572	0.0563	0.0555	0.0504	0.0474	0.0351											707	0.0564
708	0.0419	0.0689	0.0702	0.0682	0.0669	0.0711	0.072	0.0785	0.0852	0.0891	0.0852		708	0.0372	0.034	0.0638	0.0609	0.0588	0.0556	0.0541	0.0514	0.0497	0.0458	0.0325		708	0.0371	0.0348	0.0593	0.0576	0.0579	0.0553	0.0546	0.0539	0.0491	0.0467	0.0351											708	0.0526
709	0.0386	0.066	0.0681	0.0661	0.065	0.0692	0.0703	0.077	0.084	0.0883	0.084		709	0.0338	0.0311	0.0615	0.0586	0.0568	0.0535	0.0524	0.0496	0.0483	0.0448	0.0324		709	0.0339	0.0319	0.0572	0.0554	0.0559	0.0533	0.0527	0.0523	0.0478	0.0459	0.0349											709	0.049
710	0.0355	0.0633	0.066	0.0641	0.0632	0.0674	0.0686	0.0757	0.0828	0.0875	0.0828		710	0.0309	0.0284	0.0594	0.0567	0.0549	0.0518	0.0507	0.0483	0.047	0.0439	0.0323		710	0.0309	0.0292	0.0552	0.0535	0.054	0.0517	0.0511	0.0508	0.0467	0.0451	0.0349											710	0.0456
711	0.0327	0.0608	0.0641	0.0624	0.0616	0.0656	0.0672	0.0743	0.0815	0.0866	0.0815		711	0.0282	0.026	0.0575	0.0549	0.0532	0.0502	0.0491	0.047	0.0458	0.0432	0.0323		711	0.0282	0.0268	0.0534	0.0518	0.0523	0.0501	0.0495	0.0495	0.0455	0.0443	0.0349											711	0.0425
712	0.0302	0.0585	0.0624	0.0609	0.06	0.064	0.0658	0.0731	0.0802	0.0859	0.0802		712	0.0258	0.0238	0.0558	0.0533	0.0516	0.0487	0.0478	0.0457	0.0448	0.0426	0.0323		712	0.0258	0.0248	0.0518	0.0502	0.0507	0.0486	0.0481	0.0482	0.0446	0.0436	0.0349											712	0.0397
713	0.0281	0.0566	0.0608	0.0594	0.0587	0.0626	0.0646	0.072	0.0795	0.0853	0.0795		713	0.0237	0.022	0.0542	0.0518	0.0502	0.0474	0.0465	0.0446	0.0439	0.0419	0.0323		713	0.0236	0.0229	0.0502	0.0488	0.0493	0.0472	0.0469	0.0471	0.0436	0.043	0.0347											713	0.0372
714	0.0261	0.0548	0.0593	0.058	0.0574	0.0613	0.0633	0.071	0.0787	0.0847	0.0787		714	0.0217	0.0201	0.0527	0.0502	0.0488	0.046	0.0453	0.0434	0.0429	0.0413	0.032		714	0.0216	0.021	0.0489	0.0474	0.0479	0.0458	0.0456	0.0459	0.0428	0.0424	0.0346											714	0.035
715	0.0242	0.0531	0.058	0.0571	0.0563	0.06	0.0623	0.0699	0.0779	0.0841	0.0779		715	0.0198	0.0185	0.0513	0.0489	0.0475	0.0448	0.0442	0.0424	0.0421	0.0407	0.032		715	0.0197	0.0194	0.0475	0.0462	0.0466	0.0447	0.0445	0.0449	0.042	0.0418	0.0346											715	0.0327
716	0.0223	0.0514	0.0567	0.0559	0.055	0.0586	0.0611	0.0689	0.0769	0.0834	0.0769		716	0.0179	0.0168	0.0499	0.0476	0.0462	0.0436	0.0431	0.0412	0.0412	0.0401	0.0318		716	0.0179	0.0178	0.0462	0.0448	0.0453	0.0434	0.0434	0.0438	0.0411	0.0411	0.0345											716	0.0306
717	0.0207	0.0499	0.0554	0.0551	0.0539	0.0575	0.0601	0.068	0.0762	0.0828	0.0762		717	0.0163	0.0154	0.0485	0.0464	0.0451	0.0425	0.042	0.0402	0.0404	0.0394	0.0317		717	0.0163	0.0163	0.0449	0.0436	0.0441	0.0423	0.0422	0.0429	0.0403	0.0406	0.0344											717	0.0286
718	0.0193	0.0486	0.0543	0.0544	0.053	0.0564	0.0593	0.0673	0.0754	0.0823	0.0754		718	0.0148	0.014	0.0475	0.0452	0.0441	0.0415	0.041	0.0392	0.0397	0.0388	0.0316		718	0.0149	0.0151	0.0439	0.0426	0.0431	0.0413	0.0414	0.0421	0.0396	0.04	0.0342											718	0.0271
719	0.0181	0.0476	0.0533	0.0537	0.0522	0.0556	0.0585	0.0667	0.0749	0.0819	0.0749		719	0.0137	0.0131	0.0465	0.0443	0.0431	0.0408	0.0402	0.0385	0.0391	0.0384	0.0314		719	0.0138	0.0141	0.043	0.0417	0.0422	0.0406	0.0406	0.0414	0.039	0.0395	0.0341											719	0.0257
720	0.0171	0.0465	0.0525	0.0532	0.0514	0.0547	0.0578	0.066	0.0744	0.0815	0.0744		720	0.0126	0.0121	0.0457	0.0435	0.0425	0.0399	0.0395	0.0379	0.0385	0.038	0.0314		720	0.0127	0.0132	0.0422	0.0409	0.0415	0.0398	0.0399	0.0407	0.0384	0.0391	0.034											720	0.0245
721	0.0161	0.0457	0.0517	0.0526	0.0506	0.0539	0.0571	0.0654	0.0739	0.081	0.0739		721	0.0117	0.0113	0.0449	0.0427	0.0417	0.0393	0.039	0.0372	0.038	0.0377	0.0314		721	0.0117	0.0124	0.0415	0.0402	0.0407	0.039	0.0392	0.0402	0.038	0.0387	0.0339											721	0.0232
722	0.0152	0.0449	0.0509	0.0519	0.0499	0.0531	0.0565	0.0649	0.0734	0.0806	0.0734		722	0.0108	0.0104	0.0441	0.042	0.041	0.0384	0.0384	0.0366	0.0375	0.0373	0.0313		722	0.0108	0.0116	0.0406	0.0395	0.04	0.0383	0.0385	0.0396	0.0374	0.0383	0.0337											722	0.0222
723	0.0144	0.0441	0.0501	0.0513	0.0493	0.0524	0.0558	0.0643	0.0729	0.0802	0.0729		723	0.01	0.0097	0.0433	0.0413	0.0403	0.0378	0.0377	0.036	0.0369	0.0369	0.0312		723	0.01	0.0108	0.04	0.0388	0.0393	0.0377	0.0379	0.039	0.0369	0.0379	0.0336											723	0.0211
724	0.0136	0.0433	0.0495	0.0506	0.0487	0.0518	0.0552	0.0639	0.0724	0.0798	0.0724		724	0.0092	0.0091	0.0428	0.0407	0.0397	0.0374	0.0372	0.0355	0.0365	0.0367	0.0312		724	0.0093	0.0102	0.0394	0.0383	0.0387	0.0372	0.0375	0.0385	0.0367	0.0376	0.0337											724	0.0202
725	0.0129	0.0427	0.0488	0.0498	0.048	0.0511	0.0547	0.0635	0.0719	0.0795	0.0719		725	0.0084	0.0084	0.0419	0.04	0.039	0.0366	0.0365	0.0349	0.036	0.0362	0.031		725	0.0084	0.0094	0.0387	0.0375	0.038	0.0364	0.0368	0.0379	0.0361	0.0371	0.0334											725	0.0193
726	0.0121	0.042	0.0482	0.0493	0.0475	0.0505	0.054	0.063	0.0712	0.0793	0.0712		726	0.0076	0.0077	0.0412	0.0392	0.0384	0.0359	0.0359	0.0342	0.0354	0.0357	0.0308		726	0.0077	0.0087	0.038	0.0368	0.0374	0.0359	0.0362	0.0373	0.0355	0.0368	0.0333											726	0.0185
727	0.0115	0.0415	0.0477	0.0484	0.0469	0.0499	0.0536	0.0625	0.0709	0.079	0.0709		727	0.007	0.0071	0.0407	0.0387	0.0378	0.0355	0.0354	0.0339	0.0351	0.0355	0.0307		727	0.0071	0.0083	0.0375	0.0363	0.0369	0.0355	0.0357	0.0369	0.0352	0.0366	0.0333											727	0.0177
728	0.011	0.0409	0.047	0.0475	0.0465	0.0494	0.053	0.0621	0.0705	0.0786	0.0705		728	0.0063	0.0065	0.0401	0.0381	0.0372	0.035	0.0349	0.0334	0.0347	0.0352	0.0305		728	0.0065	0.0077	0.0369	0.0357	0.0363	0.0349	0.0352	0.0363	0.0348	0.0362	0.0331											728	0.0168
729	0.0104	0.0403	0.0465	0.0468	0.0459	0.0488	0.0525	0.0617	0.0701	0.0784	0.0701		729	0.0058	0.0062	0.0396	0.0376	0.0369	0.0345	0.0346	0.0331	0.0344	0.0349	0.0306		729	0.0059	0.0073	0.0365	0.0353	0.0358	0.0345	0.0349	0.0359	0.0345	0.036	0.0331											729	0.016
730	0.0099	0.04	0.046	0.0463	0.0455	0.0483	0.0521	0.0612	0.0698	0.078	0.0698		730	0.0053	0.0056	0.0392	0.0371	0.0364	0.034	0.0341	0.0326	0.034	0.0345	0.0304		730	0.0054	0.0069	0.036	0.0347	0.0353	0.034	0.0344	0.0356	0.0341	0.0358	0.033											730	0.0153
731	0.0095	0.0395	0.0455	0.0458	0.0452	0.0478	0.0516	0.0607	0.0695	0.0778	0.0695		731	0.0048	0.0053	0.0387	0.0366	0.0359	0.0336	0.0338	0.0322	0.0337	0.0343	0.0303		731	0.005	0.0065	0.0356	0.0344	0.0349	0.0337	0.034	0.0351	0.0337	0.0354	0.0329											731	0.0147
732	0.0091	0.0391	0.0451	0.0452	0.0448	0.0474	0.0513	0.0604	0.0692	0.0776	0.0692		732	0.0044	0.0048	0.0382	0.0361	0.0354	0.0332	0.0333	0.0319	0.0332	0.034	0.0302		732	0.0045	0.0061	0.0351	0.0339	0.0345	0.0333	0.0336	0.0346	0.0334	0.0351	0.0328											732	0.0141
733	0.0087	0.0387	0.0445	0.0447	0.0444	0.0469	0.0509	0.06	0.0688	0.0773	0.0688		733	0.004	0.0046	0.0379	0.0358	0.0352	0.0328	0.033	0.0316	0.033	0.0337	0.0302		733	0.0042	0.0058	0.0348	0.0336	0.0342	0.0329	0.0333	0.0345	0.0331	0.0349	0.0328											733	0.0136
734	0.0084	0.0384	0.0442	0.0443	0.0441	0.0466	0.0506	0.0597	0.0685	0.077	0.0685		734	0.0036	0.0042	0.0374	0.0353	0.0347	0.0323	0.0326	0.0313	0.0328	0.0334	0.0299		734	0.0038	0.0054	0.0343	0.0332	0.0337	0.0324	0.0329	0.0341	0.0328	0.0347	0.0327											734	0.0131
735	0.0081	0.038	0.0437	0.0439	0.0437	0.0461	0.05	0.0593	0.0681	0.0767	0.0681		735	0.0033	0.004	0.0371	0.035	0.0343	0.0321	0.0322	0.031	0.0326	0.0331	0.03		735	0.0035	0.0052	0.0339	0.0328	0.0333	0.0321	0.0325	0.0338	0.0326	0.0344	0.0325											735	0.0126
736	0.0077	0.0377	0.0433	0.0436	0.0433	0.0457	0.0497	0.0589	0.0678	0.0763	0.0678		736	0.0029	0.0036	0.0368	0.0345	0.0339	0.0317	0.0319	0.0308	0.0322	0.0328	0.0299		736	0.0031	0.0049	0.0335	0.0324	0.033	0.0317	0.0322	0.0334	0.0323	0.0342	0.0324											736	0.0121
737	0.0074	0.0374	0.0429	0.0433	0.0429	0.0453	0.0493	0.0585	0.0675	0.076	0.0675		737	0.0026	0.0034	0.0364	0.0341	0.0336	0.0313	0.0316	0.0305	0.0319	0.0325	0.0297		737	0.0027	0.0046	0.033	0.0321	0.0326	0.0313	0.0319	0.0332	0.0319	0.0339	0.0322											737	0.0117
738	0.0071	0.0371	0.0425	0.0429	0.0427	0.045	0.0489	0.0582	0.0672	0.0758	0.0672		738	0.0025	0.0032	0.0362	0.0339	0.0334	0.0311	0.0313	0.0304	0.0318	0.0324	0.0298		738	0.0026	0.0045	0.0329	0.0319	0.0325	0.0311	0.0317	0.0331	0.0318	0.0339	0.0324											738	0.0112
739	0.0068	0.0368	0.0422	0.0426	0.0424	0.0446	0.0485	0.0579	0.0669	0.0756	0.0669		739	0.0022	0.003	0.0359	0.0335	0.0331	0.0307	0.0309	0.0301	0.0314	0.032	0.0297		739	0.0023	0.0042	0.0324	0.0315	0.0321	0.0307	0.0314	0.0327	0.0314	0.0335	0.0323											739	0.0108
740	0.0065	0.0367	0.0418	0.0423	0.0421	0.0443	0.0482	0.0577	0.0666	0.0755	0.0666		740	0.0019	0.0029	0.0356	0.0332	0.0328	0.0306	0.0306	0.0298	0.0312	0.0318	0.0295		740	0.0021	0.0041	0.0322	0.0313	0.0317	0.0306	0.0311	0.0324	0.0313	0.0335	0.0322											740	0.0105
741	0.0064	0.0364	0.0416	0.042	0.0419	0.0441	0.048	0.0574	0.0663	0.0752	0.0663		741	0.0015	0.0028	0.0353	0.0329	0.0324	0.0301	0.0303	0.0296	0.031	0.0316	0.0294		741	0.0018	0.0038	0.0319	0.0309	0.0315	0.0302	0.0309	0.0321	0.031	0.0332	0.032											741	0.01
742	0.006	0.0361	0.0412	0.0417	0.0415	0.0435	0.0476	0.057	0.0659	0.075	0.0659		742	0.0013	0.0025	0.0349	0.0325	0.032	0.0298	0.03	0.0292	0.0307	0.0313	0.0295		742	0.0015	0.0036	0.0314	0.0305	0.0311	0.0298	0.0304	0.0318	0.0307	0.0329	0.0319											742	0.0097
743	0.006	0.0361	0.041	0.0414	0.0414	0.0433	0.0473	0.0569	0.0657	0.0748	0.0657		743	0.0012	0.0023	0.0347	0.0323	0.0318	0.0296	0.0297	0.0291	0.0306	0.0312	0.0295		743	0.0013	0.0034	0.0312	0.0304	0.0308	0.0296	0.0302	0.0316	0.0305	0.0328	0.0318											743	0.0095
744	0.0058	0.0359	0.0406	0.0412	0.0412	0.0432	0.047	0.0566	0.0655	0.0746	0.0655		744	0.0009	0.0021	0.0344	0.032	0.0315	0.0293	0.0293	0.0288	0.0302	0.0309	0.0294		744	0.0011	0.0032	0.0308	0.03	0.0305	0.0293	0.03	0.0313	0.0302	0.0325	0.0316											744	0.0092
745	0.0057	0.0357	0.0404	0.041	0.0411	0.0429	0.0469	0.0565	0.0654	0.0746	0.0654		745	0.0008	0.002	0.0343	0.0318	0.0314	0.0291	0.0291	0.0287	0.0301	0.0308	0.0294		745	0.001	0.0032	0.0307	0.0298	0.0303	0.0291	0.0298	0.0311	0.0301	0.0325	0.0316											745	0.0088
746	0.0054	0.0355	0.0401	0.0407	0.0408	0.0426	0.0465	0.0562	0.0652	0.0743	0.0652		746	0.0007	0.0018	0.034	0.0315	0.0311	0.0289	0.0289	0.0284	0.0298	0.0306	0.0294		746	0.0008	0.003	0.0304	0.0296	0.0301	0.0288	0.0296	0.0309	0.0299	0.0322	0.0316											746	0.0087
747	0.0054	0.0353	0.0399	0.0403	0.0406	0.0424	0.0463	0.056	0.065	0.0743	0.065		747	0.0004	0.0016	0.0337	0.0311	0.0309	0.0285	0.0285	0.0281	0.0295	0.0303	0.0292		747	0.0006	0.0028	0.0301	0.0293	0.0297	0.0284	0.0292	0.0306	0.0296	0.0319	0.0314											747	0.0083
748	0.0052	0.0354	0.0398	0.0402	0.0406	0.0422	0.0461	0.0559	0.0649	0.0741	0.0649		748	0.0002	0.0015	0.0334	0.0308	0.0306	0.0283	0.0283	0.0278	0.0294	0.0301	0.0291		748	0.0004	0.0026	0.0298	0.029	0.0294	0.0282	0.0289	0.0303	0.0294	0.0317	0.0312											748	0.0079
749	0.0052	0.0352	0.0395	0.0399	0.0405	0.042	0.0459	0.0557	0.0647	0.0739	0.0647		749	0	0.0013	0.0331	0.0305	0.0302	0.0279	0.0279	0.0274	0.029	0.0298	0.0289		749	0.0002	0.0024	0.0294	0.0286	0.029	0.0278	0.0286	0.0299	0.029	0.0314	0.031											749	0.0077
750	0.0051	0.0352	0.0394	0.0398	0.0405	0.042	0.0458	0.0556	0.0647	0.0738	0.0647		750	-0.0002	0.0011	0.0329	0.0302	0.0299	0.0277	0.0276	0.0273	0.0288	0.0297	0.0287		750	0	0.0023	0.0291	0.0284	0.0289	0.0275	0.0284	0.0297	0.0289	0.0312	0.031											750	0.0076
752	0.1064	0.1011	0.0969	0.0935	0.0911			752	0.0492	0.0494	0.0485	0.0486	0.0498
753	0.1059	0.1006	0.0965	0.0933	0.091			753	0.0487	0.0489	0.0481	0.0482	0.0497
754	0.1053	0.0999	0.096	0.0929	0.0907			754	0.048	0.0483	0.0475	0.0476	0.0491
755	0.1048	0.0995	0.0955	0.0926	0.0903			755	0.0475	0.0477	0.0471	0.0471	0.0486
756	0.1042	0.0989	0.0949	0.0922	0.0899			756	0.047	0.0469	0.0465	0.0466	0.0478
757	0.1037	0.0984	0.0945	0.0919	0.0897			757	0.0465	0.0464	0.046	0.046	0.0472
758	0.1032	0.0979	0.094	0.0915	0.0894			758	0.046	0.0459	0.0456	0.0456	0.0465
759	0.1028	0.0974	0.0937	0.0912	0.0891			759	0.0457	0.0455	0.0452	0.0452	0.0465
760	0.1023	0.0971	0.0933	0.091	0.0889			760	0.0453	0.0451	0.0449	0.0448	0.0464
761	0.1018	0.0966	0.0928	0.0907	0.0886			761	0.0448	0.0447	0.0444	0.0444	0.046
762	0.1013	0.0962	0.0924	0.0903	0.0883			762	0.0443	0.0444	0.044	0.044	0.0456
763	0.1009	0.0957	0.092	0.0899	0.0881			763	0.0439	0.044	0.0436	0.0436	0.0449
764	0.1004	0.0953	0.0915	0.0897	0.0879			764	0.0436	0.0437	0.0432	0.0433	0.0442
765	0.1	0.0948	0.0911	0.0893	0.0876			765	0.0432	0.0432	0.0428	0.0429	0.0437
766	0.0997	0.0945	0.0908	0.0892	0.0874			766	0.0429	0.043	0.0426	0.0427	0.0436
767	0.0994	0.0942	0.0905	0.089	0.0873			767	0.0427	0.0427	0.0424	0.0425	0.0433
768	0.0993	0.0941	0.0904	0.089	0.0873			768	0.0427	0.0426	0.0424	0.0425	0.0433
769	0.0989	0.0937	0.0901	0.0887	0.087			769	0.0424	0.0422	0.042	0.0422	0.0432
770	0.0985	0.0932	0.0897	0.0884	0.0866			770	0.0419	0.0419	0.0416	0.0418	0.0428
771	0.0981	0.0929	0.0893	0.0881	0.0864			771	0.0417	0.0416	0.0414	0.0416	0.0424
772	0.0979	0.0927	0.0891	0.0879	0.0863			772	0.0415	0.0414	0.0412	0.0415	0.0423
773	0.0976	0.0923	0.0888	0.0877	0.0861			773	0.0412	0.0411	0.041	0.0412	0.0421
774	0.0972	0.0921	0.0885	0.0873	0.0858			774	0.041	0.0409	0.0407	0.0411	0.0418
775	0.0968	0.0915	0.0881	0.087	0.0854			775	0.0406	0.0406	0.0404	0.0408	0.0414
776	0.0966	0.0912	0.0878	0.0868	0.0853			776	0.0404	0.0403	0.0403	0.0407	0.0413
777	0.0962	0.0909	0.0875	0.0866	0.0851			777	0.0402	0.0402	0.0401	0.0405	0.041
778	0.0958	0.0906	0.0872	0.0863	0.0848			778	0.0399	0.0399	0.0398	0.0403	0.0407
779	0.0954	0.0902	0.0868	0.0859	0.0845			779	0.0396	0.0396	0.0396	0.0401	0.0404
780	0.0951	0.09	0.0865	0.0856	0.0843			780	0.0394	0.0393	0.0394	0.0397	0.0401
781	0.0948	0.0896	0.0862	0.0853	0.0839			781	0.0392	0.039	0.0392	0.0395	0.0399
782	0.0946	0.0894	0.0859	0.0851	0.0838			782	0.039	0.0389	0.0391	0.0392	0.0397
783	0.0943	0.0892	0.0857	0.0849	0.0837			783	0.0388	0.0387	0.0389	0.039	0.0397
784	0.094	0.0891	0.0855	0.0847	0.0835			784	0.0387	0.0385	0.0387	0.0389	0.0395
785	0.0939	0.0888	0.0852	0.0844	0.0834			785	0.0385	0.0385	0.0386	0.0387	0.0393
786	0.0935	0.0886	0.085	0.0842	0.0831			786	0.0384	0.0383	0.0384	0.0385	0.0391
787	0.0935	0.0886	0.0849	0.0842	0.0831			787	0.0384	0.0383	0.0385	0.0385	0.0391
788	0.0931	0.0882	0.0847	0.0839	0.0829			788	0.0382	0.0381	0.0384	0.0383	0.039
789	0.0928	0.0879	0.0843	0.0836	0.0826			789	0.0379	0.0378	0.0381	0.0381	0.0387
790	0.0926	0.0876	0.0842	0.0834	0.0825			790	0.0378	0.0377	0.0379	0.0381	0.0386
791	0.0923	0.0873	0.0839	0.0833	0.0824			791	0.0376	0.0376	0.0377	0.038	0.0384
792	0.0921	0.087	0.0837	0.083	0.0824			792	0.0374	0.0374	0.0376	0.0378	0.0383
793	0.0919	0.0869	0.0835	0.0828	0.0824			793	0.0373	0.0372	0.0376	0.0376	0.0381
794	0.0917	0.0867	0.0832	0.0826	0.0821			794	0.0371	0.037	0.0373	0.0374	0.0378
795	0.0915	0.0864	0.0831	0.0824	0.0819			795	0.037	0.037	0.0371	0.0373	0.0377
796	0.0913	0.0863	0.0831	0.0825	0.082			796	0.037	0.037	0.0372	0.0373	0.0379
797	0.0911	0.086	0.083	0.0822	0.0818			797	0.0368	0.0369	0.0371	0.0371	0.0377
798	0.0909	0.0858	0.0828	0.0821	0.0816			798	0.0367	0.0367	0.0369	0.0371	0.0376
799	0.0905	0.0854	0.0824	0.0817	0.0813			799	0.0364	0.0364	0.0367	0.0368	0.0374
800	0.0905	0.0853	0.0823	0.0817	0.0812			800	0.0364	0.0365	0.0367	0.0367	0.0373
[truncated: 60 more columns]

## Sheet: INITIAL SCREENING HEAVY METAL
Supplementary Table 9: Spectral analysis of AgNPs demonstrating sensitivity towards different heavy metal ions
Wavelength	Control	Fe³	Hg²	Cu²	Pb²	Zn²	Cd²	Ni²
200	0.0024	0.011	0.0076	-1.8905	0.014	-2.1005	0.015	-1.4574
201	0.0024	0.0104	0.0062	-1.8012	0.0124	-2.1094	0.0147	-1.4802
202	0.0014	0.0096	0.0063	-1.7218	0.0115	-2.1252	0.0128	-1.3809
203	0.0018	0.0085	0.0055	-1.7994	0.0101	-2.1299	0.0119	-1.1795
204	0.0025	0.0086	0.0055	-1.7544	0.0102	-2.1271	0.0129	-1.0125
205	0.0019	0.0071	0.0041	-1.7465	0.0085	-2.1242	0.0121	-1.1737
206	0.002	0.0082	0.0044	-1.7726	0.0092	-2.1651	0.0121	-1.3035
207	0.0017	0.009	0.0043	-1.7703	0.0097	-2.1249	0.012	-1.3099
208	0.0018	0.0083	0.0047	-1.8102	0.0087	-2.0872	0.0107	-1.2694
209	0.0022	0.0079	0.0054	-1.8208	0.0085	-2.136	0.0106	-1.1919
210	0.0007	0.007	0.0053	-1.7793	0.0084	-2.1522	0.0093	-1.2791
211	0.0014	0.0068	0.005	-1.7545	0.008	-2.1252	0.0099	-1.2762
212	0.0022	0.0071	0.0048	-1.7988	0.0085	-2.1291	0.0103	-1.2345
213	0.0023	0.0068	0.0047	-1.8222	0.0085	-2.1291	0.0098	-1.3379
214	0.002	0.0073	0.0049	-1.4769	0.0091	-1.7937	0.0103	-1.1529
215	0.0022	0.0073	0.0051	-1.4086	0.0088	-1.7835	0.0105	-1.1951
216	0.002	0.0067	0.0046	-1.4637	0.0086	-1.8028	0.0103	-0.9539
217	0.0024	0.0066	0.004	-1.4299	0.0088	-1.8219	0.0106	-1.1775
218	0.0029	0.0063	0.0041	-1.5249	0.0094	-1.8312	0.0114	-1.0073
219	0.003	0.0069	0.0047	-1.5857	0.0098	-1.8514	0.012	-1.0024
220	0.0024	0.0071	0.0046	-1.5332	0.0091	-1.7911	0.0112	-1.0476
221	0.0023	0.0071	0.0044	-1.544	0.0089	-1.8207	0.011	-0.783
222	0.0024	0.007	0.0046	-1.5776	0.009	-1.8186	0.0111	-0.8838
223	0.0023	0.0072	0.0046	-1.535	0.009	-1.7865	0.011	-0.9981
224	0.0019	0.0072	0.0043	-1.5733	0.0086	-1.8287	0.0109	-1.0667
225	0.0022	0.0067	0.0046	-1.5473	0.0086	-1.8709	0.0107	-1.1056
226	0.0024	0.0069	0.0047	-1.5383	0.0086	-1.8292	0.0107	-1.0481
227	0.0024	0.0068	0.0046	-1.5691	0.0087	-1.7872	0.0108	-0.8973
228	0.0023	0.007	0.0046	-1.5833	0.0085	-1.7804	0.0107	-0.7835
229	0.0021	0.0068	0.0045	-1.444	0.0086	-1.7982	0.0103	-0.664
230	0.0022	0.0066	0.0045	-1.5071	0.0084	-1.7683	0.0102	-0.8698
231	0.0022	0.0068	0.0046	-1.5169	0.0086	-1.8145	0.0103	-0.9656
232	0.0021	0.0065	0.004	-1.4962	0.0082	-1.8103	0.01	-1.1571
233	0.0019	0.0063	0.0037	-1.4427	0.0078	-1.8083	0.0097	-1.1536
234	0.0019	0.0062	0.0039	-1.5286	0.008	-1.8336	0.0099	-0.7577
235	0.0023	0.0065	0.0041	-1.5078	0.0081	-1.8098	0.0099	-0.9306
236	0.002	0.0063	0.0039	-1.5304	0.008	-1.8275	0.0098	-0.9939
237	0.002	0.0063	0.0037	-1.5195	0.0081	-1.7886	0.0097	-0.8985
238	0.0021	0.0063	0.0037	-1.5306	0.008	-1.7878	0.0097	-0.9607
239	0.0021	0.0059	0.0037	-1.4797	0.0078	-1.8159	0.0096	-0.1995
240	0.0021	0.0057	0.0037	-1.4726	0.0078	-1.8269	0.0094	-0.6768
241	0.002	0.006	0.0036	-1.4241	0.0077	-1.7655	0.0095	-0.6042
242	0.0021	0.006	0.0037	-1.3113	0.0077	-1.7899	0.0095	-0.8261
243	0.002	0.0059	0.0038	-1.3622	0.0077	-1.809	0.0095	-0.9051
244	0.0022	0.0063	0.0038	-1.4617	0.0081	-1.7561	0.0099	-0.793
245	0.0021	0.0059	0.0038	-1.3574	0.0083	-1.8112	0.0099	-0.9548
246	0.002	0.0058	0.0037	-1.4297	0.0077	-1.8295	0.0096	-0.9369
247	0.0019	0.0058	0.0035	-1.4258	0.0079	-1.8072	0.0098	-0.9308
248	0.0018	0.0059	0.0036	-1.4334	0.0079	-1.8004	0.0099	-0.849
249	0.0019	0.0059	0.004	-1.4741	0.0079	-1.8004	0.0098	-0.7481
250	0.0023	0.0064	0.004	-1.4978	0.0082	-1.8041	0.0101	-0.5763
251	0.0022	0.0062	0.004	-1.3728	0.0081	-1.8218	0.0101	0.0119
252	0.0023	0.0061	0.0039	-1.3903	0.0082	-1.8114	0.0099	-0.5621
253	0.0022	0.0063	0.0041	-1.5059	0.0081	-1.794	0.0101	-0.8009
254	0.0021	0.0064	0.0041	-1.4209	0.0081	-1.7563	0.01	-0.2891
255	0.0022	0.0065	0.0042	-1.4625	0.0083	-1.8009	0.0102	-0.6411
256	0.0024	0.0067	0.0047	-1.3446	0.0085	-1.7744	0.0105	0.0122
257	0.0022	0.0066	0.0043	-1.3832	0.0084	-1.8026	0.0104	-0.7569
258	0.0019	0.0063	0.0038	-1.4533	0.0082	-1.7766	0.0104	-0.1985
259	0.002	0.0065	0.0042	-1.4306	0.0085	-1.7792	0.0105	0.0123
260	0.0024	0.0066	0.0043	-1.7629	0.0085	-2.0675	0.0103	-1.2605
261	0.0025	0.0067	0.0043	-1.844	0.0087	-2.0872	0.0107	-1.2111
262	0.0025	0.0072	0.0046	-1.7921	0.009	-2.0863	0.0109	-0.9473
263	0.0026	0.0069	0.0044	-1.7072	0.0088	-2.0688	0.0108	-1.1214
264	0.0027	0.0071	0.0045	-1.73	0.009	-2.0713	0.0109	-1.2714
265	0.0025	0.0066	0.0041	-1.6451	0.0086	-2.0997	0.0107	-1.0572
266	0.0026	0.0067	0.0041	-1.7138	0.0089	-2.1093	0.0111	-1.254
267	0.0026	0.0069	0.0042	-1.6823	0.0093	-2.0764	0.0113	-1.1974
268	0.0031	0.0072	0.0046	-1.6785	0.0096	-2.0816	0.0117	-1.0744
269	0.0032	0.0074	0.005	-1.7088	0.0099	-2.0794	0.012	-1.14
270	0.0028	0.0076	0.0051	-1.6067	0.01	-2.0626	0.012	-0.9214
271	0.0029	0.0078	0.005	-1.5468	0.0102	-2.0698	0.0122	-1.1277
272	0.0028	0.0078	0.0052	-1.6678	0.0102	-2.0612	0.0126	-1.1196
273	0.0029	0.008	0.0055	-1.7131	0.0105	-2.0723	0.0129	-1.1194
274	0.003	0.0082	0.0058	-1.6932	0.0105	-2.0091	0.0132	-1.1752
275	0.0031	0.0083	0.0058	-1.6824	0.0106	-2.0404	0.0131	-1.3069
276	0.0032	0.0084	0.0057	-1.6169	0.0108	-2.0495	0.0132	-1.0358
277	0.0034	0.0083	0.0055	-1.5231	0.0108	-2.0328	0.0132	-1.1987
278	0.0036	0.0088	0.006	-1.7368	0.011	-2.0508	0.0136	-1.2397
279	0.0032	0.0086	0.0057	-1.6483	0.0108	-2.0585	0.0131	-1.1988
280	0.0034	0.0086	0.0057	-1.682	0.0109	-2.0637	0.0135	-1.1569
281	0.0036	0.0087	0.0061	-1.6431	0.0112	-2.0414	0.0139	-1.2657
282	0.0034	0.0088	0.0061	-1.6462	0.0114	-2.0329	0.0138	-1.0937
283	0.0035	0.009	0.0061	-1.6483	0.0111	-2.0723	0.0139	-0.9998
284	0.0034	0.0091	0.0063	-1.6461	0.0115	-2.0318	0.0141	-1.3212
285	0.0035	0.0093	0.0065	-1.5042	0.0117	-2.0796	0.0141	-1.3334
286	0.0036	0.0095	0.0065	-1.6727	0.0118	-2.1111	0.0145	-1.4867
287	0.0037	0.0096	0.0066	-1.7837	0.0123	-2.1492	0.015	-1.6525
288	0.0036	0.0097	0.0067	-1.8963	0.0121	-2.2155	-0.705	-1.782
289	0.0038	0.0096	0.0066	-1.9999	0.0125	-2.2646	-1.1752	-1.833
290	0.0039	0.0097	0.0067	-2.0757	0.0126	-2.3292	-1.5951	-2.0052
291	2.033	0.8486	2.0359	-0.1778	1.7409	-0.3725	0.0967	-0.1762
292	2.5003	0.5132	2.5031	0.2136	0.7648	0.0139	0.3852	0.1981
293	2.7556	0.5186	2.7582	0.3456	0.6946	0.1825	0.4615	0.3195
294	2.9479	0.5083	2.9506	0.427	0.6608	0.2989	0.521	0.3956
295	1.4284	0.4988	3.0963	0.459	0.6347	0.344	0.5334	0.427
296	0.986	0.4845	1.777	0.4985	0.6244	0.3895	0.537	0.4667
297	0.8306	0.4736	1.2534	0.5187	0.5964	0.4243	0.5314	0.4775
298	0.7314	0.4658	1.0994	0.5205	0.5898	0.4453	0.5305	0.4831
299	0.6786	0.4579	1.0161	0.5289	0.574	0.4548	0.5237	0.4794
300	0.6354	0.4586	0.9594	0.5288	0.5624	0.4548	0.5137	0.4858
301	0.603	0.4495	0.9034	0.5234	0.5454	0.4524	0.4999	0.4803
302	0.5755	0.4476	0.8719	0.5197	0.5326	0.4511	0.4947	0.4767
303	0.5529	0.445	0.8451	0.5132	0.5242	0.4512	0.4881	0.4662
304	0.5307	0.4362	0.8173	0.5035	0.5125	0.4419	0.4788	0.4578
305	0.5106	0.4325	0.7894	0.4935	0.498	0.4354	0.4644	0.4477
306	0.4926	0.4292	0.7767	0.4839	0.4865	0.4291	0.4545	0.4375
307	0.4772	0.4264	0.7605	0.4753	0.4761	0.4213	0.4423	0.4293
308	0.4606	0.4214	0.7472	0.4647	0.464	0.4142	0.4334	0.4203
309	0.4438	0.4154	0.7282	0.4519	0.4503	0.4026	0.4197	0.4087
310	0.4291	0.4127	0.7149	0.441	0.4392	0.3953	0.4099	0.3989
311	0.4164	0.4096	0.7017	0.4301	0.4289	0.3865	0.3993	0.3905
312	0.4062	0.406	0.6907	0.4224	0.4194	0.3793	0.3921	0.3819
313	0.3966	0.4023	0.6829	0.4134	0.411	0.3719	0.3842	0.3736
314	0.3862	0.399	0.6716	0.4043	0.4015	0.3641	0.3751	0.3662
315	0.377	0.396	0.6646	0.3958	0.394	0.3567	0.3673	0.3589
316	0.3685	0.3911	0.6551	0.3869	0.3856	0.3491	0.3585	0.351
317	0.359	0.3874	0.6471	0.379	0.3763	0.3429	0.3515	0.345
318	0.3522	0.3853	0.6409	0.3713	0.3699	0.3378	0.3451	0.3394
319	0.3462	0.3826	0.6346	0.3639	0.3631	0.3327	0.3396	0.3341
320	0.3385	0.3798	0.6305	0.3569	0.3553	0.3262	0.3326	0.3281
321	0.3326	0.3766	0.6264	0.3499	0.3488	0.3216	0.3274	0.3234
322	0.3276	0.3738	0.6214	0.3439	0.343	0.3169	0.322	0.3181
323	0.3235	0.3715	0.6186	0.3383	0.3379	0.3138	0.3182	0.3146
324	0.3195	0.3691	0.6173	0.3338	0.3343	0.3118	0.3156	0.3119
325	0.3165	0.3675	0.6162	0.33	0.3303	0.3089	0.312	0.3094
326	0.3146	0.3656	0.6163	0.3269	0.3279	0.3065	0.3104	0.3078
327	0.313	0.3639	0.6181	0.3241	0.3257	0.3052	0.3097	0.3071
328	0.3123	0.3624	0.6188	0.3212	0.3231	0.3052	0.3079	0.3068
329	0.3115	0.3601	0.6212	0.3197	0.3217	0.3043	0.3081	0.3059
330	0.3125	0.3606	0.6233	0.3193	0.3219	0.3057	0.3093	0.3075
331	0.3137	0.3597	0.6262	0.319	0.3216	0.3069	0.3106	0.3089
332	0.3158	0.3599	0.6296	0.3183	0.3219	0.3089	0.3115	0.3113
333	0.319	0.3588	0.6342	0.319	0.3232	0.3119	0.3142	0.3141
334	0.3231	0.3587	0.6395	0.3213	0.325	0.3163	0.3176	0.3182
335	0.3285	0.3591	0.6438	0.3239	0.3278	0.3208	0.3221	0.3233
336	0.3338	0.3597	0.6494	0.327	0.3312	0.3251	0.3262	0.3285
337	0.3397	0.3606	0.6538	0.3304	0.3343	0.3303	0.3309	0.3343
338	0.3464	0.3613	0.6601	0.3343	0.3384	0.3361	0.3375	0.3399
339	0.3537	0.3625	0.6648	0.3386	0.3427	0.3433	0.3435	0.347
340	0.382	0.3691	0.7173	0.3314	0.3453	0.3342	0.3429	0.3436
341	0.3914	0.3714	0.7191	0.3387	0.352	0.3454	0.3528	0.3526
342	0.3988	0.3719	0.7212	0.3455	0.3595	0.3526	0.3628	0.3632
343	0.41	0.3728	0.7261	0.3534	0.3673	0.3635	0.3711	0.3743
344	0.422	0.3746	0.7355	0.3609	0.3757	0.3763	0.3834	0.3868
345	0.4336	0.3758	0.7395	0.3699	0.3859	0.3884	0.3938	0.3991
346	0.4489	0.3796	0.7464	0.3806	0.3956	0.4032	0.4082	0.4133
347	0.4644	0.3819	0.7525	0.3909	0.4064	0.4174	0.4233	0.4286
348	0.4793	0.3851	0.7576	0.4012	0.4172	0.4302	0.4343	0.4413
349	0.4906	0.386	0.7578	0.4112	0.4261	0.4431	0.4474	0.4525
350	0.5062	0.3894	0.7665	0.4211	0.4374	0.4572	0.4604	0.4675
351	0.5214	0.3932	0.7736	0.4329	0.4487	0.4708	0.4764	0.482
352	0.5382	0.395	0.7799	0.4449	0.4609	0.4864	0.4915	0.4982
353	0.5542	0.3969	0.7859	0.4558	0.4727	0.5007	0.5064	0.5117
354	0.5705	0.3999	0.7934	0.468	0.4851	0.5172	0.5211	0.5273
355	0.5871	0.4032	0.8007	0.4804	0.4988	0.5314	0.534	0.5417
356	0.6044	0.4059	0.8083	0.4926	0.5117	0.5478	0.5516	0.5585
357	0.623	0.4097	0.8165	0.5044	0.5255	0.5632	0.569	0.5755
358	0.6432	0.412	0.8222	0.5189	0.5395	0.5786	0.5866	0.5906
359	0.6622	0.4149	0.8293	0.5318	0.5515	0.5939	0.6022	0.6062
360	0.6786	0.418	0.8374	0.5437	0.5641	0.608	0.6147	0.6218
361	0.6937	0.4211	0.8433	0.5539	0.5738	0.6209	0.631	0.6351
362	0.7095	0.423	0.8493	0.5647	0.5859	0.6344	0.6447	0.6484
363	0.7275	0.4262	0.858	0.5755	0.599	0.6484	0.6598	0.662
364	0.7416	0.4284	0.867	0.5859	0.6117	0.6632	0.6764	0.6745
365	0.7591	0.4307	0.8715	0.5988	0.622	0.6764	0.6904	0.6887
366	0.7756	0.4328	0.8805	0.6076	0.6337	0.6883	0.7045	0.7036
367	0.7945	0.4362	0.8864	0.6179	0.6465	0.7024	0.7194	0.716
368	0.8098	0.4387	0.8942	0.6275	0.6583	0.7133	0.7315	0.7295
369	0.8309	0.4415	0.9035	0.6378	0.6689	0.7277	0.7474	0.7423
370	0.848	0.443	0.9131	0.6482	0.6847	0.7369	0.7614	0.7527
371	0.8351	0.4424	0.8933	0.6632	0.69	0.7598	0.7713	0.771
372	0.8481	0.4444	0.8966	0.6726	0.6985	0.7701	0.7822	0.7841
373	0.8577	0.4465	0.8982	0.68	0.7065	0.7826	0.7943	0.7951
374	0.8688	0.4468	0.9008	0.6905	0.7144	0.7933	0.8064	0.8046
375	0.8766	0.4492	0.9045	0.6974	0.724	0.8053	0.8159	0.8167
376	0.8899	0.4512	0.9071	0.7071	0.7325	0.8162	0.8276	0.8297
377	0.8957	0.452	0.9086	0.7154	0.7404	0.8268	0.84	0.84
378	0.9056	0.4542	0.91	0.7226	0.7489	0.8372	0.848	0.8503
379	0.9142	0.4552	0.9116	0.733	0.756	0.8475	0.8596	0.8587
380	0.9241	0.4576	0.9129	0.7413	0.7643	0.8604	0.8704	0.8704
381	0.9324	0.4592	0.9142	0.7497	0.7706	0.872	0.8818	0.8806
382	0.9427	0.4601	0.9145	0.7573	0.779	0.8819	0.8906	0.8926
383	0.9501	0.4621	0.9165	0.7659	0.7863	0.8932	0.9029	0.9022
384	0.9584	0.4633	0.9175	0.7712	0.7937	0.9009	0.9102	0.9109
385	0.9656	0.4646	0.9189	0.779	0.8002	0.9095	0.9183	0.9187
386	0.972	0.4656	0.9185	0.7866	0.8061	0.9171	0.9269	0.9276
387	0.9798	0.4668	0.9195	0.7921	0.8115	0.9267	0.9363	0.9362
388	0.9854	0.468	0.9206	0.7991	0.8184	0.9351	0.9438	0.9433
389	0.9917	0.4694	0.9207	0.805	0.8239	0.9443	0.9527	0.95
390	0.9981	0.4701	0.9206	0.8121	0.8306	0.9537	0.96	0.9581
391	1.005	0.4716	0.9208	0.8175	0.8375	0.9594	0.9691	0.9655
392	1.0128	0.4733	0.9226	0.8244	0.8433	0.9677	0.977	0.9748
393	1.0195	0.4746	0.9235	0.8309	0.8492	0.9758	0.9836	0.9823
394	1.0255	0.4757	0.9216	0.8374	0.856	0.9838	0.9918	0.9913
395	1.0307	0.4772	0.9217	0.8436	0.862	0.9914	0.9994	0.9971
396	1.0362	0.4784	0.9218	0.8487	0.8675	0.9976	1.0048	1.0031
397	1.0404	0.4793	0.9205	0.8537	0.8726	1.0028	1.0102	1.0081
398	1.0456	0.4807	0.9201	0.8594	0.8772	1.0089	1.0157	1.0149
399	1.0502	0.482	0.9198	0.8642	0.8826	1.0142	1.0198	1.02
400	1.0544	0.4832	0.9182	0.869	0.887	1.0201	1.0262	1.0255
401	1.0578	0.4841	0.9167	0.8737	0.892	1.0249	1.0307	1.0307
402	1.0614	0.4851	0.9159	0.8779	0.8964	1.0299	1.0351	1.0342
403	1.0658	0.4864	0.9147	0.883	0.902	1.0333	1.0397	1.0396
404	1.0682	0.4871	0.9121	0.8877	0.9068	1.0374	1.0439	1.0431
405	1.0704	0.4884	0.91	0.8928	0.9117	1.0429	1.0481	1.0471
406	1.0746	0.4894	0.908	0.8975	0.9164	1.0461	1.0511	1.0509
407	1.0766	0.4903	0.9058	0.9009	0.9209	1.0496	1.054	1.0532
408	1.079	0.4911	0.9029	0.9044	0.925	1.0518	1.0569	1.0561
409	1.0799	0.492	0.9013	0.9069	0.9273	1.0542	1.0578	1.0584
410	1.0812	0.4928	0.8993	0.9106	0.9312	1.0568	1.0601	1.0616
411	1.0826	0.4936	0.8972	0.9135	0.9342	1.059	1.0623	1.0641
412	1.0836	0.4943	0.8945	0.9166	0.9375	1.0594	1.0624	1.0641
413	1.0841	0.495	0.8921	0.9193	0.9412	1.0605	1.0639	1.0652
414	1.0847	0.4955	0.8894	0.9222	0.9437	1.0617	1.0646	1.0656
415	1.0839	0.4962	0.886	0.9244	0.9469	1.0621	1.0658	1.0674
416	1.0837	0.4969	0.8832	0.9269	0.9492	1.0638	1.0663	1.0677
417	1.0838	0.4974	0.8796	0.9304	0.9518	1.0633	1.0656	1.0676
418	1.082	0.4979	0.8762	0.9312	0.9538	1.0632	1.0655	1.067
419	1.0822	0.4982	0.8736	0.9332	0.956	1.0617	1.0648	1.0671
420	1.0792	0.4987	0.87	0.9347	0.958	1.0621	1.0639	1.0661
421	1.0778	0.499	0.8665	0.9361	0.9591	1.0608	1.0623	1.065
422	1.0763	0.4993	0.8643	0.9368	0.9608	1.059	1.0614	1.0634
423	1.0741	0.4996	0.8603	0.9381	0.9617	1.0568	1.0602	1.0623
424	1.0725	0.4997	0.8569	0.9388	0.9631	1.0568	1.0582	1.06
425	1.0694	0.5001	0.8531	0.9394	0.9636	1.054	1.0563	1.0581
426	1.0656	0.4999	0.8491	0.9394	0.9645	1.0516	1.0534	1.0552
427	1.0632	0.5001	0.8455	0.9396	0.9655	1.0486	1.0508	1.0535
428	1.0601	0.5002	0.8419	0.9398	0.9659	1.0455	1.0484	1.0506
429	1.057	0.5002	0.8373	0.9403	0.966	1.0423	1.0454	1.0478
430	1.0527	0.5001	0.8331	0.9392	0.9658	1.0393	1.0422	1.0442
431	1.0492	0.5001	0.8294	0.9389	0.966	1.0367	1.039	1.0409
432	1.045	0.5001	0.8256	0.9384	0.9654	1.0334	1.0348	1.0376
433	1.0425	0.4997	0.8214	0.9376	0.9652	1.0297	1.0322	1.0343
434	1.0381	0.4998	0.8174	0.9367	0.9651	1.0266	1.0288	1.0305
435	1.0334	0.4992	0.8137	0.9361	0.9642	1.0229	1.0242	1.0267
436	1.0295	0.4987	0.8095	0.9347	0.9631	1.0182	1.0204	1.0229
437	1.0249	0.4985	0.8056	0.9339	0.9625	1.0144	1.0167	1.0196
438	1.0205	0.4981	0.801	0.9328	0.9611	1.0105	1.0122	1.0152
439	1.0154	0.4976	0.7964	0.9309	0.9595	1.0057	1.0078	1.01
440	1.0106	0.4972	0.7925	0.9295	0.9586	1.0004	1.0026	1.0052
441	1.0051	0.497	0.7883	0.9275	0.9571	0.9954	0.9984	1.0006
442	1.0002	0.4965	0.7839	0.9258	0.9548	0.9911	0.9937	0.9957
443	0.9955	0.4963	0.7794	0.9244	0.9533	0.9857	0.9888	0.9908
444	0.99	0.4957	0.7754	0.9227	0.9521	0.9809	0.9843	0.9859
445	0.9853	0.4951	0.771	0.9209	0.9503	0.9764	0.98	0.9818
446	0.9811	0.4945	0.7672	0.9183	0.9483	0.9715	0.9754	0.9766
447	0.976	0.4941	0.7629	0.9163	0.9466	0.9665	0.9698	0.9719
448	0.9714	0.4935	0.7586	0.9142	0.9446	0.9615	0.9655	0.9673
449	0.9663	0.4927	0.7539	0.9119	0.9421	0.9566	0.9602	0.9619
450	0.9617	0.4924	0.7503	0.91	0.9403	0.9516	0.9556	0.9568
451	0.9525	0.4914	0.7434	0.9057	0.9358	0.9452	0.9479	0.9492
452	0.9465	0.4909	0.7393	0.9037	0.9338	0.9392	0.9428	0.9445
453	0.9403	0.4902	0.7342	0.9009	0.9309	0.9343	0.9376	0.9391
454	0.934	0.4893	0.7292	0.8979	0.9279	0.9284	0.9323	0.9333
455	0.9276	0.4884	0.7241	0.8957	0.9251	0.9227	0.9267	0.927
456	0.922	0.4877	0.7196	0.8929	0.9223	0.9182	0.9211	0.9217
457	0.9168	0.4868	0.7153	0.8906	0.9191	0.9132	0.9168	0.9172
458	0.9119	0.4861	0.711	0.888	0.9169	0.9087	0.9115	0.9126
459	0.9053	0.4852	0.7066	0.8852	0.9138	0.9034	0.9066	0.9068
460	0.9	0.4844	0.7021	0.8825	0.9113	0.8978	0.9014	0.9015
461	0.8945	0.4835	0.6975	0.8794	0.9085	0.8931	0.8961	0.8967
462	0.8898	0.4829	0.6933	0.8766	0.9057	0.8884	0.8915	0.8915
463	0.8836	0.4817	0.6889	0.8732	0.9029	0.8829	0.8862	0.8862
464	0.8776	0.4811	0.6841	0.8704	0.8993	0.8779	0.8808	0.8806
465	0.8716	0.4801	0.6793	0.8673	0.8958	0.8722	0.8758	0.8754
466	0.8658	0.4791	0.6743	0.8638	0.8924	0.8663	0.8692	0.8689
467	0.8604	0.4782	0.6698	0.8608	0.8886	0.8613	0.8643	0.8638
468	0.8551	0.477	0.6657	0.858	0.8865	0.856	0.8599	0.8587
469	0.8501	0.4765	0.6614	0.8548	0.8831	0.8521	0.8546	0.8544
470	0.8449	0.4754	0.6569	0.8519	0.8795	0.8471	0.8505	0.8503
471	0.8401	0.4745	0.6527	0.8489	0.8762	0.842	0.845	0.8445
472	0.8346	0.4734	0.6484	0.8456	0.8731	0.8374	0.841	0.8397
473	0.8299	0.4727	0.6436	0.8427	0.8706	0.8326	0.8362	0.8348
474	0.8247	0.4714	0.6395	0.8392	0.8673	0.8274	0.8312	0.8297
475	0.8197	0.4706	0.6351	0.8364	0.8639	0.8227	0.8262	0.8252
476	0.8143	0.4696	0.6304	0.8326	0.8607	0.8175	0.8207	0.8194
477	0.8088	0.4684	0.6255	0.8289	0.8564	0.8121	0.8158	0.8147
478	0.803	0.4671	0.6204	0.8251	0.8532	0.8065	0.8105	0.8088
479	0.7981	0.466	0.6161	0.8223	0.8496	0.8018	0.8056	0.804
480	0.7936	0.4653	0.612	0.8189	0.8464	0.7976	0.8012	0.7997
481	0.789	0.4641	0.6082	0.816	0.8436	0.7929	0.797	0.7951
482	0.7846	0.4635	0.6041	0.8127	0.8402	0.7889	0.7921	0.791
483	0.7795	0.4623	0.5998	0.8092	0.8374	0.7845	0.7877	0.7861
484	0.775	0.4613	0.5955	0.8065	0.8334	0.7797	0.7823	0.7815
485	0.7702	0.46	0.5914	0.803	0.8303	0.775	0.7788	0.777
486	0.7655	0.4592	0.5872	0.8002	0.8269	0.7704	0.7742	0.7723
487	0.761	0.4582	0.5827	0.7962	0.8235	0.7658	0.7694	0.7678
488	0.7559	0.4568	0.578	0.793	0.8198	0.7609	0.764	0.7628
489	0.7508	0.4557	0.5735	0.7897	0.8164	0.7562	0.7593	0.758
490	0.7461	0.4547	0.5687	0.7855	0.8124	0.7514	0.7544	0.7528
491	0.7408	0.4536	0.5645	0.7826	0.8095	0.7464	0.7496	0.7482
492	0.7368	0.4524	0.5607	0.7792	0.806	0.7423	0.7459	0.7442
493	0.7324	0.4514	0.5569	0.776	0.8029	0.7383	0.7415	0.7402
494	0.7285	0.4504	0.553	0.7729	0.7995	0.734	0.7372	0.7357
495	0.7235	0.4492	0.5486	0.7696	0.796	0.7294	0.733	0.7313
496	0.7191	0.448	0.5444	0.7666	0.7928	0.7254	0.7287	0.7269
497	0.715	0.4469	0.5403	0.7634	0.7897	0.7211	0.7243	0.7227
498	0.7113	0.4458	0.5368	0.76	0.7864	0.7166	0.7201	0.7185
499	0.7065	0.4447	0.5324	0.7569	0.7831	0.7125	0.7154	0.7139
500	0.7014	0.4437	0.5286	0.7537	0.7797	0.7078	0.7114	0.7094
501	0.6969	0.4422	0.5242	0.7501	0.776	0.7031	0.7061	0.7046
502	0.6922	0.4408	0.5198	0.7466	0.7725	0.6988	0.7018	0.7003
503	0.6874	0.4397	0.5158	0.7431	0.769	0.6941	0.6967	0.6955
504	0.6832	0.4387	0.512	0.7398	0.7658	0.6901	0.693	0.6916
505	0.6793	0.4375	0.5086	0.737	0.7627	0.6859	0.6885	0.6874
506	0.6753	0.4364	0.5048	0.7338	0.7594	0.6821	0.6848	0.6834
507	0.6709	0.4351	0.5007	0.7304	0.7562	0.6774	0.6806	0.6791
508	0.6668	0.4339	0.4969	0.7276	0.7531	0.6737	0.6762	0.675
509	0.6627	0.4327	0.4932	0.7245	0.75	0.6697	0.6721	0.6712
510	0.6585	0.4316	0.4894	0.7212	0.7467	0.665	0.6679	0.6669
511	0.6539	0.4303	0.4856	0.718	0.7436	0.6609	0.6636	0.6627
512	0.6497	0.429	0.4816	0.7145	0.74	0.6564	0.6594	0.6581
513	0.6449	0.4276	0.4776	0.7112	0.7365	0.6518	0.6545	0.6536
514	0.64	0.4261	0.4735	0.7078	0.733	0.6472	0.6497	0.649
515	0.6357	0.4248	0.4696	0.7044	0.7293	0.6429	0.6453	0.6447
516	0.6315	0.4235	0.466	0.7011	0.7265	0.6387	0.641	0.6404
517	0.6278	0.4223	0.4629	0.6983	0.7236	0.635	0.6373	0.6368
518	0.6237	0.4211	0.4595	0.6954	0.7206	0.6309	0.6332	0.6332
519	0.6194	0.4199	0.4559	0.6921	0.7175	0.6266	0.6292	0.6289
520	0.6155	0.4187	0.4523	0.6893	0.7141	0.6228	0.6251	0.6247
521	0.6112	0.4173	0.4488	0.6861	0.711	0.6187	0.6208	0.6209
522	0.6072	0.4161	0.445	0.6828	0.7076	0.6141	0.6165	0.6166
523	0.6027	0.4149	0.4416	0.6795	0.7044	0.6101	0.6123	0.6124
524	0.5985	0.4137	0.4381	0.6763	0.7012	0.6056	0.608	0.6083
525	0.5937	0.4122	0.4343	0.6726	0.6976	0.601	0.6031	0.6036
526	0.589	0.4107	0.4303	0.669	0.6939	0.5961	0.5983	0.5989
527	0.5846	0.4094	0.4267	0.6659	0.6907	0.5916	0.5937	0.5947
528	0.5808	0.4082	0.4235	0.663	0.6875	0.588	0.5899	0.5907
529	0.5771	0.407	0.4207	0.6602	0.6851	0.5841	0.5861	0.5871
530	0.573	0.4058	0.4175	0.6568	0.682	0.5801	0.5819	0.5832
531	0.5687	0.4044	0.4142	0.6539	0.6787	0.5757	0.5779	0.5792
532	0.5645	0.403	0.4109	0.6509	0.6755	0.5715	0.5736	0.575
533	0.5605	0.4018	0.4079	0.6476	0.6723	0.5674	0.5696	0.5711
534	0.5563	0.4002	0.4045	0.6445	0.6689	0.5633	0.5651	0.5672
535	0.5519	0.399	0.4013	0.6413	0.6653	0.5589	0.5607	0.5629
536	0.5475	0.3975	0.3979	0.6376	0.6621	0.5542	0.5562	0.5584
537	0.5427	0.3961	0.3944	0.6342	0.6584	0.5495	0.5513	0.554
538	0.5381	0.3946	0.3909	0.6304	0.6549	0.5447	0.5468	0.5492
539	0.5336	0.3928	0.3873	0.627	0.6513	0.5401	0.542	0.5448
540	0.5298	0.3916	0.3844	0.6239	0.6481	0.5361	0.5379	0.5411
541	0.5257	0.3905	0.3817	0.6208	0.645	0.5323	0.5342	0.5371
542	0.5214	0.389	0.3787	0.6179	0.6419	0.5283	0.5296	0.5334
543	0.5172	0.3876	0.3755	0.6142	0.6386	0.5236	0.5255	0.5294
544	0.513	0.3862	0.3725	0.6109	0.6352	0.5193	0.5211	0.5251
545	0.509	0.3849	0.3695	0.6076	0.6318	0.5151	0.5168	0.5212
546	0.5048	0.3832	0.3665	0.6043	0.6283	0.5108	0.5124	0.5168
547	0.5003	0.3817	0.3633	0.6006	0.6247	0.5062	0.5079	0.5122
548	0.4957	0.3803	0.3602	0.5974	0.6208	0.5021	0.5033	0.5082
549	0.4911	0.3786	0.3573	0.5937	0.6173	0.4972	0.4989	0.5036
550	0.4864	0.3771	0.3538	0.5899	0.6132	0.4926	0.4939	0.499
551	0.482	0.3755	0.3507	0.5865	0.6097	0.4884	0.4895	0.4949
552	0.4779	0.3739	0.348	0.5827	0.6063	0.484	0.4854	0.4908
553	0.4743	0.3727	0.3456	0.5799	0.603	0.4801	0.4815	0.4872
554	0.4702	0.3713	0.3429	0.5768	0.5997	0.4759	0.4774	0.4831
555	0.466	0.3697	0.34	0.5731	0.5959	0.4715	0.473	0.4791
556	0.4618	0.3682	0.3372	0.5697	0.5923	0.4674	0.4688	0.475
557	0.4574	0.3668	0.3346	0.5663	0.5886	0.4633	0.4644	0.471
558	0.4533	0.3653	0.3318	0.5628	0.5851	0.4589	0.4603	0.467
559	0.4494	0.3638	0.329	0.5593	0.5814	0.4545	0.4559	0.463
560	0.4448	0.3621	0.326	0.5555	0.5775	0.4501	0.4515	0.4584
561	0.4403	0.3604	0.3234	0.5518	0.5736	0.4455	0.447	0.4539
562	0.4357	0.3587	0.3203	0.5478	0.5696	0.4407	0.4422	0.4496
563	0.4317	0.3571	0.3176	0.5441	0.5655	0.4364	0.438	0.4453
564	0.4276	0.3558	0.3151	0.5408	0.562	0.4322	0.4338	0.4414
565	0.4238	0.3542	0.3126	0.5374	0.5585	0.4283	0.43	0.4378
566	0.4201	0.3528	0.3104	0.5343	0.5554	0.4245	0.4261	0.4339
567	0.4159	0.3512	0.3077	0.5306	0.5514	0.4201	0.4218	0.4298
568	0.412	0.3496	0.3052	0.527	0.5476	0.4162	0.4177	0.4258
569	0.408	0.3482	0.3027	0.5233	0.5436	0.412	0.4134	0.422
570	0.4041	0.3466	0.3002	0.52	0.5398	0.408	0.4095	0.4183
571	0.4001	0.3447	0.2975	0.5162	0.5359	0.4038	0.4053	0.414
572	0.396	0.3432	0.2952	0.5128	0.5321	0.3996	0.4011	0.4099
573	0.3919	0.3414	0.2924	0.5088	0.5281	0.3949	0.3967	0.4057
574	0.3874	0.3398	0.2898	0.5047	0.5236	0.3905	0.3922	0.4014
575	0.3831	0.3382	0.2871	0.501	0.5195	0.3863	0.3879	0.3972
576	0.3794	0.3364	0.2848	0.4972	0.5156	0.3821	0.3838	0.3933
577	0.3762	0.3348	0.2825	0.4939	0.512	0.3786	0.3803	0.3898
578	0.3723	0.3334	0.2804	0.4905	0.5085	0.3747	0.3766	0.3862
579	0.3684	0.3317	0.2781	0.4869	0.5048	0.3707	0.3727	0.3822
580	0.3648	0.3302	0.2757	0.4832	0.5005	0.367	0.3688	0.3788
581	0.3614	0.3285	0.2736	0.4799	0.4967	0.3633	0.3651	0.375
582	0.3572	0.3269	0.271	0.476	0.4928	0.3595	0.361	0.3712
583	0.3535	0.3252	0.2688	0.4723	0.489	0.3555	0.3572	0.3676
584	0.3497	0.3235	0.2665	0.4688	0.4852	0.3515	0.3531	0.3638
585	0.346	0.3219	0.2642	0.465	0.481	0.3478	0.3495	0.3598
586	0.3404	0.3193	0.2611	0.4595	0.4752	0.3426	0.344	0.3547
587	0.3368	0.3176	0.2589	0.4558	0.4715	0.3389	0.3403	0.3511
588	0.3335	0.3161	0.2567	0.4526	0.4679	0.3354	0.3369	0.3477
589	0.3305	0.3146	0.2548	0.4493	0.4643	0.3321	0.3339	0.3445
590	0.327	0.3131	0.2528	0.4461	0.4607	0.3287	0.3306	0.3413
591	0.3235	0.3117	0.2509	0.4426	0.4571	0.3253	0.327	0.3379
592	0.3203	0.3101	0.2488	0.4389	0.4532	0.3217	0.3236	0.3342
593	0.317	0.3085	0.2467	0.4354	0.4496	0.3184	0.3201	0.3311
594	0.3137	0.3069	0.2447	0.4321	0.4457	0.3152	0.3168	0.3277
595	0.3105	0.3053	0.2428	0.4285	0.4419	0.3117	0.3133	0.3244
596	0.3069	0.3036	0.2406	0.4248	0.438	0.308	0.3097	0.3209
597	0.3034	0.302	0.2383	0.421	0.4338	0.3044	0.3062	0.3172
598	0.2997	0.3001	0.2362	0.4172	0.4297	0.3008	0.3024	0.3136
599	0.2964	0.2984	0.2341	0.4135	0.4259	0.2974	0.299	0.3105
600	0.2934	0.2971	0.2323	0.4103	0.4226	0.2944	0.296	0.3075
601	0.2906	0.2958	0.2306	0.4072	0.419	0.2916	0.2933	0.3045
602	0.2878	0.294	0.2287	0.4038	0.4155	0.2885	0.2902	0.3015
603	0.2846	0.2925	0.2269	0.4003	0.4119	0.2854	0.287	0.2982
604	0.2816	0.291	0.2251	0.397	0.4083	0.2823	0.2841	0.2954
605	0.2787	0.2894	0.2233	0.3938	0.4048	0.2792	0.2809	0.2924
606	0.2757	0.2879	0.2215	0.3904	0.4011	0.2763	0.278	0.2892
607	0.2728	0.2864	0.2197	0.3871	0.3976	0.2734	0.2751	0.2864
608	0.2696	0.2848	0.2176	0.3835	0.3937	0.2704	0.2719	0.2831
609	0.2667	0.2831	0.2157	0.3801	0.3898	0.2673	0.2688	0.2802
610	0.2634	0.2813	0.2138	0.3763	0.386	0.2641	0.2656	0.2769
611	0.2606	0.28	0.2119	0.373	0.3824	0.2613	0.2627	0.2739
612	0.258	0.2786	0.2104	0.3699	0.379	0.2586	0.26	0.2713
613	0.2555	0.2772	0.2088	0.3669	0.3758	0.256	0.2575	0.2689
614	0.2531	0.2759	0.2072	0.3639	0.3726	0.2535	0.2551	0.2663
615	0.2504	0.2745	0.2055	0.3608	0.3694	0.2508	0.2523	0.2635
616	0.2477	0.2729	0.204	0.3577	0.3659	0.2482	0.2497	0.2608
617	0.2452	0.2715	0.2022	0.3545	0.3626	0.2456	0.2471	0.2582
618	0.2426	0.27	0.2006	0.3515	0.3594	0.2432	0.2445	0.2556
619	0.24	0.2685	0.199	0.3482	0.3561	0.2406	0.2418	0.253
620	0.2374	0.2671	0.1973	0.3451	0.3526	0.2379	0.2393	0.2503
621	0.2347	0.2655	0.1956	0.3418	0.3492	0.2352	0.2365	0.2475
622	0.232	0.2638	0.1939	0.3385	0.3456	0.2326	0.2339	0.2447
623	0.2294	0.2623	0.1923	0.3354	0.3422	0.23	0.2313	0.2422
624	0.2272	0.261	0.1907	0.3326	0.3394	0.2277	0.229	0.2399
625	0.2251	0.2597	0.1895	0.3299	0.3366	0.2257	0.2268	0.2377
626	0.2228	0.2583	0.188	0.3271	0.3335	0.2233	0.2246	0.2354
627	0.2204	0.2568	0.1865	0.3241	0.3304	0.2211	0.2222	0.2329
628	0.2183	0.2555	0.185	0.3214	0.3274	0.2188	0.22	0.2306
629	0.2161	0.2541	0.1836	0.3187	0.3245	0.2167	0.2179	0.2285
630	0.214	0.2528	0.1821	0.3159	0.3216	0.2145	0.2156	0.2263
631	0.2117	0.2514	0.1807	0.313	0.3187	0.2123	0.2133	0.2239
632	0.2095	0.25	0.1792	0.3103	0.3156	0.2101	0.2111	0.2216
633	0.2072	0.2486	0.1777	0.3073	0.3124	0.2078	0.209	0.2193
634	0.2049	0.2471	0.1761	0.3044	0.3092	0.2054	0.2066	0.2169
635	0.2026	0.2457	0.1747	0.3015	0.3064	0.2034	0.2044	0.2147
636	0.2006	0.2443	0.1735	0.2989	0.3037	0.2014	0.2025	0.2127
637	0.1989	0.2433	0.1723	0.2965	0.3013	0.1997	0.2006	0.2109
638	0.1969	0.2422	0.1711	0.2941	0.2985	0.1979	0.1989	0.2091
639	0.1952	0.2409	0.1699	0.2917	0.2961	0.196	0.197	0.2071
640	0.1931	0.2395	0.1685	0.2891	0.2934	0.1941	0.195	0.2051
641	0.1914	0.2384	0.1673	0.2867	0.2909	0.1922	0.1932	0.2032
642	0.1895	0.2372	0.1659	0.2843	0.2884	0.1904	0.1913	0.2012
643	0.1876	0.2359	0.1646	0.2816	0.2856	0.1884	0.1893	0.1993
644	0.1856	0.2346	0.1633	0.2791	0.283	0.1865	0.1875	0.1972
645	0.1837	0.2334	0.1619	0.2765	0.2801	0.1848	0.1855	0.1953
646	0.1818	0.2321	0.1607	0.274	0.2775	0.1828	0.1835	0.1935
647	0.18	0.2306	0.1593	0.2716	0.2748	0.181	0.1816	0.1915
648	0.1783	0.2295	0.1582	0.2693	0.2726	0.1794	0.1802	0.1898
649	0.1767	0.2285	0.1572	0.2672	0.2705	0.1779	0.1786	0.1883
650	0.175	0.2273	0.156	0.265	0.2683	0.1762	0.1769	0.1865
651	0.1732	0.226	0.1547	0.2628	0.2656	0.1745	0.1751	0.1846
652	0.1717	0.2248	0.1536	0.2605	0.2634	0.173	0.1735	0.183
653	0.1701	0.2237	0.1526	0.2583	0.2613	0.1715	0.172	0.1815
654	0.1686	0.2226	0.1516	0.2562	0.2591	0.1698	0.1704	0.1798
655	0.1669	0.2214	0.1503	0.2541	0.2569	0.1683	0.1688	0.1782
656	0.1652	0.2201	0.1491	0.2516	0.2544	0.1666	0.167	0.1763
657	0.1635	0.219	0.1478	0.2493	0.2521	0.165	0.1654	0.1746
658	0.1617	0.2176	0.1466	0.247	0.2496	0.1632	0.1637	0.1728
659	0.1601	0.2165	0.1456	0.245	0.2475	0.1618	0.1622	0.1713
660	0.1587	0.2155	0.1445	0.2428	0.2454	0.1603	0.1607	0.1698
661	0.1574	0.2146	0.1435	0.2411	0.2435	0.1591	0.1594	0.1684
662	0.156	0.2136	0.1426	0.2392	0.2416	0.1577	0.158	0.167
663	0.1547	0.2124	0.1414	0.2373	0.2394	0.1563	0.1566	0.1655
664	0.1533	0.2114	0.1405	0.2354	0.2375	0.155	0.1552	0.1642
665	0.1521	0.2104	0.1396	0.2336	0.2357	0.1538	0.154	0.1629
666	0.1508	0.2094	0.1387	0.2318	0.2336	0.1523	0.1526	0.1614
667	0.1494	0.2083	0.1375	0.2297	0.2317	0.1509	0.1512	0.16
668	0.1479	0.2073	0.1366	0.2278	0.2297	0.1496	0.15	0.1586
669	0.1463	0.2061	0.1356	0.2257	0.2275	0.1482	0.1483	0.1571
670	0.1449	0.205	0.1345	0.2239	0.2256	0.1467	0.147	0.1556
671	0.1436	0.204	0.1335	0.222	0.2237	0.1454	0.1456	0.1542
672	0.1423	0.2032	0.1327	0.2203	0.222	0.1443	0.1444	0.153
673	0.1414	0.2024	0.132	0.2189	0.2206	0.1433	0.1434	0.152
674	0.1401	0.2013	0.1308	0.2171	0.2187	0.142	0.1421	0.1508
675	0.1389	0.2004	0.13	0.2153	0.217	0.1409	0.141	0.1495
676	0.1376	0.1993	0.129	0.2138	0.2152	0.1396	0.1396	0.1482
677	0.1364	0.1984	0.1281	0.2121	0.2134	0.1385	0.1385	0.147
678	0.1355	0.1974	0.1271	0.2105	0.2118	0.1374	0.1374	0.1459
679	0.1342	0.1966	0.1264	0.2088	0.2102	0.1363	0.1363	0.1446
680	0.1328	0.1956	0.1255	0.2071	0.2084	0.135	0.1349	0.1433
681	0.1317	0.1944	0.1245	0.2052	0.2066	0.1338	0.1337	0.1421
682	0.1304	0.1935	0.1235	0.2035	0.2049	0.1325	0.1324	0.1408
683	0.1292	0.1924	0.1227	0.2019	0.2032	0.1313	0.1312	0.1396
684	0.1282	0.1917	0.1219	0.2005	0.2017	0.1303	0.1302	0.1384
685	0.1273	0.191	0.1212	0.1992	0.2004	0.1294	0.1293	0.1375
686	0.1263	0.1901	0.1204	0.1977	0.199	0.1284	0.1283	0.1364
687	0.1252	0.1892	0.1195	0.1962	0.1974	0.1273	0.1273	0.1353
688	0.1242	0.1884	0.1186	0.1946	0.1959	0.1263	0.1262	0.1342
689	0.1231	0.1876	0.1179	0.1933	0.1945	0.1254	0.1252	0.1333
690	0.1222	0.1867	0.117	0.1918	0.1928	0.1242	0.1242	0.1322
691	0.1211	0.1858	0.1162	0.1903	0.1915	0.1232	0.1231	0.1312
692	0.12	0.1849	0.1154	0.1888	0.1898	0.1221	0.1219	0.13
693	0.119	0.184	0.1146	0.1874	0.1884	0.1212	0.1209	0.129
694	0.1179	0.1831	0.1136	0.1858	0.1869	0.12	0.1197	0.1279
695	0.1169	0.1823	0.1129	0.1845	0.1855	0.1191	0.1188	0.1269
696	0.1161	0.1816	0.1122	0.1833	0.1842	0.1182	0.118	0.126
697	0.1153	0.1808	0.1115	0.182	0.183	0.1174	0.1172	0.1251
698	0.1144	0.18	0.1107	0.1806	0.1816	0.1164	0.1162	0.1241
699	0.1135	0.1795	0.1101	0.1796	0.1805	0.1157	0.1155	0.1234
700	0.1125	0.1785	0.1093	0.1783	0.179	0.1148	0.1145	0.1224
701	0.1116	0.1777	0.1085	0.1769	0.1779	0.1138	0.1135	0.1214
702	0.1107	0.1769	0.1079	0.1757	0.1766	0.1129	0.1126	0.1205
703	0.1099	0.1762	0.1071	0.1745	0.1754	0.1121	0.1117	0.1196
704	0.109	0.1757	0.1064	0.1732	0.1741	0.1111	0.1108	0.1186
705	0.1081	0.1747	0.1057	0.1721	0.1728	0.1102	0.1098	0.1177
706	0.107	0.1739	0.1049	0.1707	0.1714	0.1093	0.1089	0.1167
707	0.1061	0.1731	0.1041	0.1694	0.1702	0.1083	0.108	0.1157
708	0.1054	0.1725	0.1034	0.1683	0.1689	0.1075	0.1071	0.1149
709	0.1047	0.1719	0.103	0.1673	0.1682	0.1069	0.1065	0.1143
710	0.1039	0.1712	0.1023	0.1661	0.167	0.106	0.1057	0.1134
711	0.1032	0.1706	0.1017	0.1651	0.1659	0.1054	0.1049	0.1128
712	0.1025	0.1698	0.1011	0.164	0.1649	0.1046	0.1041	0.1119
713	0.1016	0.1691	0.1004	0.1629	0.1637	0.1038	0.1034	0.1111
714	0.1009	0.1685	0.0998	0.1618	0.1626	0.1029	0.1026	0.1103
715	0.1003	0.1678	0.0991	0.1606	0.1616	0.1022	0.1019	0.1095
716	0.0994	0.1671	0.0984	0.1595	0.1604	0.1015	0.1011	0.1088
717	0.0985	0.1663	0.0978	0.1583	0.1593	0.1005	0.1003	0.1079
718	0.0977	0.1656	0.0971	0.1573	0.1582	0.0999	0.0995	0.107
719	0.0969	0.1649	0.0964	0.1562	0.1571	0.0991	0.0987	0.1062
720	0.0963	0.1642	0.0959	0.1553	0.1561	0.0985	0.098	0.1055
721	0.0957	0.1636	0.0954	0.1543	0.1552	0.0978	0.0974	0.1049
722	0.0951	0.163	0.0949	0.1535	0.1543	0.0971	0.0967	0.1042
723	0.0943	0.1624	0.0943	0.1524	0.1534	0.0965	0.096	0.1034
724	0.0937	0.1618	0.0936	0.1515	0.1525	0.0957	0.0952	0.1027
725	0.093	0.1612	0.093	0.1506	0.1515	0.0951	0.0947	0.1021
726	0.0924	0.1606	0.0925	0.1497	0.1505	0.0945	0.094	0.1013
727	0.0915	0.1597	0.0918	0.1485	0.1495	0.0936	0.0933	0.1006
728	0.091	0.1592	0.0913	0.1476	0.1485	0.093	0.0926	0.0999
729	0.0904	0.1587	0.0908	0.1467	0.1476	0.0922	0.0919	0.0992
730	0.0896	0.158	0.0901	0.1457	0.1466	0.0916	0.0912	0.0985
731	0.089	0.1574	0.0896	0.1449	0.1457	0.091	0.0905	0.0978
732	0.0883	0.1568	0.0891	0.1439	0.1448	0.0904	0.0899	0.0971
733	0.0878	0.1563	0.0886	0.1432	0.144	0.0897	0.0893	0.0965
734	0.0872	0.1558	0.0881	0.1424	0.1432	0.0892	0.0888	0.096
735	0.0866	0.1553	0.0876	0.1415	0.1424	0.0886	0.0883	0.0955
736	0.0862	0.1547	0.0871	0.1407	0.1416	0.0881	0.0876	0.0947
737	0.0855	0.1541	0.0865	0.1399	0.1407	0.0875	0.087	0.094
738	0.0849	0.1536	0.086	0.139	0.14	0.0868	0.0864	0.0935
739	0.0844	0.153	0.0856	0.1381	0.1392	0.0863	0.0857	0.0928
740	0.0836	0.1523	0.0849	0.1371	0.1383	0.0855	0.0851	0.0921
741	0.0831	0.1518	0.0845	0.1364	0.1375	0.085	0.0846	0.0916
742	0.0825	0.1512	0.0839	0.1355	0.1366	0.0843	0.0839	0.0909
743	0.0819	0.1507	0.0834	0.1347	0.1357	0.0837	0.0833	0.0904
744	0.0814	0.1503	0.083	0.1339	0.135	0.0832	0.0827	0.0897
745	0.0809	0.1497	0.0824	0.1333	0.1343	0.0827	0.0824	0.0893
746	0.0804	0.1491	0.082	0.1325	0.1336	0.0822	0.0818	0.0887
747	0.08	0.1485	0.0816	0.1318	0.1329	0.0816	0.0812	0.0881
748	0.0795	0.1481	0.0811	0.1311	0.1321	0.0811	0.0808	0.0875
749	0.0788	0.1475	0.0805	0.1303	0.1313	0.0805	0.0802	0.0869
750	0.0783	0.1471	0.0801	0.1296	0.1306	0.08	0.0796	0.0864
751	0.0778	0.1465	0.0797	0.1288	0.1299	0.0796	0.0792	0.0859
752	0.0773	0.146	0.0792	0.1281	0.1291	0.079	0.0786	0.0853
753	0.0766	0.1453	0.0787	0.1272	0.1282	0.0784	0.0779	0.0847
754	0.076	0.1448	0.0781	0.1264	0.1276	0.0779	0.0773	0.0841
755	0.0755	0.1443	0.0776	0.1257	0.1268	0.0773	0.0768	0.0835
756	0.075	0.1439	0.0773	0.1251	0.1262	0.077	0.0763	0.083
757	0.0746	0.1435	0.0769	0.1244	0.1256	0.0764	0.076	0.0826
758	0.0741	0.143	0.0765	0.1238	0.1249	0.0759	0.0754	0.082
759	0.0737	0.1426	0.0759	0.1231	0.1243	0.0754	0.0749	0.0816
760	0.0733	0.1421	0.0756	0.1225	0.1237	0.075	0.0745	0.0812
761	0.0727	0.1415	0.0751	0.1218	0.1229	0.0745	0.0739	0.0806
762	0.0723	0.141	0.0747	0.1211	0.1223	0.074	0.0734	0.0801
763	0.0718	0.1406	0.0743	0.1204	0.1217	0.0736	0.073	0.0796
764	0.0714	0.1402	0.0739	0.1197	0.1211	0.0731	0.0726	0.0792
765	0.0707	0.1396	0.0734	0.119	0.1204	0.0725	0.0721	0.0788
766	0.0703	0.139	0.0729	0.1183	0.1197	0.072	0.0716	0.0781
767	0.0698	0.1385	0.0725	0.1176	0.119	0.0716	0.071	0.0777
768	0.0693	0.1381	0.0721	0.117	0.1184	0.0712	0.0706	0.0771
769	0.0689	0.1377	0.0717	0.1164	0.1178	0.0707	0.0702	0.0768
770	0.0686	0.1374	0.0714	0.1158	0.1174	0.0703	0.0699	0.0764
771	0.0681	0.1369	0.071	0.1152	0.1168	0.0699	0.0694	0.0759
772	0.0676	0.1364	0.0706	0.1145	0.1161	0.0695	0.0689	0.0756
773	0.0673	0.1359	0.0703	0.114	0.1156	0.0691	0.0685	0.0752
774	0.0669	0.1354	0.0699	0.1133	0.115	0.0686	0.068	0.0746
775	0.0666	0.135	0.0697	0.1128	0.1145	0.0682	0.0676	0.0742
776	0.0661	0.1347	0.0692	0.1121	0.1138	0.0678	0.0672	0.0738
777	0.0657	0.1341	0.0687	0.1113	0.1132	0.0674	0.0668	0.0732
778	0.0651	0.1337	0.0684	0.1108	0.1126	0.067	0.0663	0.0728
779	0.0647	0.1333	0.0679	0.1102	0.1121	0.0665	0.0659	0.0724
780	0.0644	0.1329	0.0675	0.1096	0.1115	0.0661	0.0656	0.072
781	0.0642	0.1325	0.0674	0.1093	0.1111	0.0659	0.0653	0.0717
782	0.0637	0.1321	0.067	0.1087	0.1105	0.0654	0.0648	0.0714
783	0.0632	0.1316	0.0666	0.108	0.1099	0.065	0.0643	0.0708
784	0.0629	0.1311	0.0662	0.1075	0.1094	0.0644	0.0638	0.0704
785	0.0625	0.1306	0.0658	0.1069	0.1087	0.0641	0.0635	0.0699
786	0.0622	0.1303	0.0656	0.1065	0.1084	0.0638	0.0632	0.0696
787	0.0618	0.1299	0.0652	0.1058	0.1077	0.0633	0.0628	0.0692
788	0.0614	0.1294	0.0648	0.1053	0.1074	0.0629	0.0623	0.0688
789	0.061	0.1291	0.0644	0.1047	0.1068	0.0626	0.0619	0.0684
790	0.0606	0.1287	0.0641	0.1041	0.1063	0.0621	0.0616	0.068
791	0.0602	0.1283	0.0637	0.1036	0.1057	0.0617	0.0612	0.0676
792	0.0598	0.1278	0.0634	0.103	0.1052	0.0614	0.0608	0.0672
793	0.0594	0.1273	0.0631	0.1025	0.1047	0.061	0.0604	0.0669
794	0.0592	0.1269	0.0628	0.1021	0.1043	0.0608	0.0601	0.0666
795	0.0588	0.1264	0.0624	0.1014	0.1037	0.0603	0.0597	0.0661
796	0.0586	0.126	0.0621	0.1009	0.1032	0.0599	0.0593	0.0657
797	0.0583	0.1257	0.0618	0.1004	0.1027	0.0593	0.0589	0.0653
798	0.0579	0.1254	0.0616	0.0999	0.1024	0.0592	0.0589	0.065
799	0.0574	0.1248	0.0612	0.0993	0.1018	0.0588	0.0582	0.0645
800	0.057	0.1243	0.0606	0.0986	0.1011	0.0583	0.0576	0.0639

## Sheet: Fe (PPM) 
Supplementary Table 10: Spectral analysis demonstrating limit of detection of Fe3+ ions by AgNPs
WL(nm)	Control	0.5	1	1.5	2	2.5	3	3.5	4	4.5	5	5.6
300	0.2849	0.333	0.3624	0.3728	0.3939	0.4095	0.4032	0.4187	0.4032	0.4532	0.4911	0.4952
301	0.2781	0.325	0.3549	0.3655	0.3867	0.4008	0.3934	0.4105	0.3934	0.4467	0.4846	0.4896
302	0.2707	0.317	0.3467	0.3571	0.3788	0.3937	0.3876	0.4033	0.3876	0.44	0.4756	0.4823
303	0.2607	0.3077	0.3369	0.3477	0.3683	0.3846	0.3779	0.3942	0.3779	0.4307	0.4658	0.4726
304	0.2533	0.2994	0.3282	0.3393	0.3603	0.3771	0.3699	0.3861	0.3699	0.4228	0.4591	0.4664
305	0.244	0.2909	0.3183	0.3302	0.3514	0.3688	0.3614	0.3781	0.3614	0.4141	0.4501	0.4596
306	0.237	0.283	0.3126	0.323	0.3438	0.3609	0.3545	0.3709	0.3545	0.4089	0.4441	0.454
307	0.2284	0.2756	0.3046	0.3146	0.3359	0.3541	0.3471	0.3635	0.3471	0.4018	0.4371	0.4476
308	0.2212	0.2676	0.2957	0.3053	0.3277	0.3448	0.3388	0.3554	0.3388	0.3938	0.429	0.4401
309	0.2137	0.2586	0.2874	0.2977	0.3194	0.3375	0.331	0.3486	0.331	0.3863	0.4219	0.433
310	0.2067	0.2518	0.2797	0.2905	0.3124	0.3316	0.3246	0.341	0.3246	0.3797	0.4144	0.427
311	0.2003	0.2451	0.2732	0.2834	0.3057	0.3243	0.3175	0.3347	0.3175	0.3743	0.4085	0.4217
312	0.1948	0.2395	0.2668	0.2769	0.2989	0.318	0.3116	0.3294	0.3116	0.3684	0.4028	0.416
313	0.1903	0.234	0.2615	0.2707	0.2941	0.3135	0.3063	0.3243	0.3063	0.3639	0.3982	0.4124
314	0.1855	0.229	0.2559	0.2655	0.2884	0.3082	0.3009	0.3194	0.3009	0.3591	0.3929	0.4071
315	0.1795	0.2238	0.2501	0.2605	0.2829	0.3026	0.2955	0.3143	0.2955	0.3538	0.3871	0.4023
316	0.1755	0.2187	0.2449	0.2545	0.2777	0.2974	0.2905	0.309	0.2905	0.3483	0.3821	0.3972
317	0.1708	0.2146	0.2403	0.2501	0.2732	0.2932	0.2857	0.305	0.2857	0.3441	0.3772	0.3931
318	0.1675	0.2099	0.2364	0.2464	0.2692	0.289	0.2815	0.3004	0.2815	0.3394	0.3733	0.3885
319	0.1646	0.2066	0.2326	0.243	0.2648	0.2854	0.278	0.2966	0.278	0.3357	0.3692	0.3849
320	0.1614	0.203	0.229	0.2384	0.2607	0.281	0.2736	0.2929	0.2736	0.3318	0.3645	0.3803
321	0.1589	0.2	0.2255	0.2356	0.2572	0.2774	0.2703	0.2891	0.2703	0.3279	0.3608	0.3772
322	0.1563	0.1976	0.2228	0.2328	0.254	0.275	0.2673	0.2858	0.2673	0.3243	0.3579	0.3743
323	0.154	0.1952	0.2202	0.2295	0.2512	0.272	0.2646	0.2829	0.2646	0.3213	0.354	0.3706
324	0.1529	0.1937	0.218	0.2277	0.2489	0.2696	0.2621	0.2806	0.2621	0.319	0.3514	0.3684
325	0.1524	0.1929	0.2175	0.2268	0.2477	0.2684	0.2609	0.2794	0.2609	0.3181	0.3491	0.3671
326	0.152	0.1917	0.2162	0.2252	0.2459	0.267	0.259	0.2779	0.259	0.3155	0.3466	0.3645
327	0.1513	0.1911	0.2152	0.2241	0.2446	0.2652	0.2573	0.2763	0.2573	0.314	0.3444	0.3621
328	0.152	0.1914	0.2149	0.2235	0.2436	0.2647	0.2565	0.2751	0.2565	0.3125	0.3427	0.3604
329	0.1532	0.1918	0.2154	0.2234	0.2434	0.2638	0.2563	0.2749	0.2563	0.3114	0.3415	0.3591
330	0.1537	0.1923	0.2159	0.2238	0.2433	0.264	0.2558	0.2741	0.2558	0.3105	0.3401	0.3577
331	0.1556	0.1936	0.217	0.225	0.2433	0.2641	0.2561	0.2747	0.2561	0.31	0.3394	0.3566
332	0.1586	0.1957	0.2186	0.2265	0.2447	0.265	0.2573	0.2758	0.2573	0.3101	0.3387	0.3562
333	0.1615	0.1987	0.2203	0.2283	0.2459	0.2667	0.2586	0.2767	0.2586	0.3101	0.3384	0.3556
334	0.165	0.2015	0.2233	0.2305	0.2484	0.2675	0.2602	0.2779	0.2602	0.3107	0.3385	0.3547
335	0.1692	0.2048	0.2262	0.2333	0.2504	0.2695	0.2625	0.2796	0.2625	0.3111	0.3389	0.3555
336	0.1734	0.2088	0.2293	0.2365	0.2527	0.2717	0.2645	0.2816	0.2645	0.3126	0.3391	0.3561
337	0.1776	0.2124	0.2328	0.2404	0.2552	0.2743	0.2671	0.284	0.2671	0.3142	0.3398	0.357
338	0.1825	0.2167	0.2363	0.2435	0.2586	0.277	0.27	0.2863	0.27	0.3159	0.3411	0.3573
339	0.1878	0.2218	0.2413	0.2476	0.2623	0.2803	0.2736	0.2892	0.2736	0.3183	0.3422	0.3581
340	0.1914	0.2229	0.2417	0.2475	0.2588	0.2774	0.2709	0.2853	0.2709	0.3116	0.3335	0.351
341	0.1977	0.229	0.2481	0.2526	0.2662	0.2833	0.276	0.2892	0.276	0.3142	0.3373	0.3532
342	0.2054	0.2354	0.2537	0.2583	0.2704	0.2874	0.2812	0.294	0.2812	0.3187	0.3378	0.3555
343	0.2128	0.243	0.2604	0.2633	0.2746	0.2935	0.2844	0.2986	0.2844	0.3207	0.342	0.3564
344	0.221	0.2503	0.2674	0.2706	0.2797	0.2994	0.2917	0.3036	0.2917	0.3245	0.3444	0.3608
345	0.2304	0.2588	0.2752	0.2778	0.2875	0.3049	0.2975	0.3092	0.2975	0.3289	0.3485	0.3647
346	0.2408	0.2693	0.284	0.287	0.2945	0.3121	0.3038	0.316	0.3038	0.3352	0.3535	0.3665
347	0.2502	0.2786	0.293	0.2955	0.3021	0.3192	0.3122	0.323	0.3122	0.3398	0.3579	0.3698
348	0.2588	0.2868	0.2996	0.3031	0.3087	0.3255	0.3179	0.3292	0.3179	0.3453	0.3608	0.3728
349	0.2684	0.2951	0.3071	0.3098	0.3157	0.3311	0.3243	0.3348	0.3243	0.3493	0.3643	0.3764
350	0.2781	0.3032	0.3164	0.3165	0.3218	0.3372	0.3319	0.3401	0.3319	0.3541	0.3699	0.3797
351	0.2884	0.3128	0.326	0.3265	0.3302	0.3457	0.3385	0.3484	0.3385	0.3604	0.3725	0.3842
352	0.2995	0.3236	0.3346	0.3335	0.3375	0.3534	0.346	0.3547	0.346	0.3649	0.3783	0.389
353	0.3098	0.3327	0.3436	0.343	0.3458	0.3607	0.3527	0.3621	0.3527	0.3711	0.3828	0.394
354	0.3205	0.3427	0.3537	0.3512	0.3538	0.3678	0.3609	0.3698	0.3609	0.3767	0.3879	0.3976
355	0.3313	0.3534	0.3621	0.3611	0.3626	0.3754	0.3692	0.3774	0.3692	0.3818	0.3936	0.4019
356	0.343	0.3648	0.3715	0.3711	0.3716	0.3834	0.376	0.3843	0.376	0.3874	0.3978	0.4059
357	0.3548	0.376	0.3808	0.3797	0.3815	0.3919	0.385	0.392	0.385	0.3955	0.4032	0.4098
358	0.3654	0.3876	0.3912	0.3894	0.3892	0.4004	0.3947	0.4004	0.3947	0.4018	0.4084	0.4144
359	0.3774	0.3963	0.4016	0.3992	0.3991	0.4096	0.4019	0.4079	0.4019	0.4082	0.413	0.4194
360	0.3866	0.4066	0.4103	0.4086	0.4065	0.4153	0.4096	0.4154	0.4096	0.4136	0.4179	0.4232
361	0.3961	0.4138	0.4174	0.415	0.4121	0.4209	0.4151	0.4208	0.4151	0.4175	0.4223	0.4261
362	0.4054	0.4229	0.4263	0.424	0.4198	0.4295	0.4226	0.4272	0.4226	0.4237	0.427	0.4303
363	0.4158	0.432	0.4329	0.432	0.4283	0.4372	0.4294	0.4349	0.4294	0.4292	0.4316	0.4352
364	0.424	0.4408	0.4427	0.4388	0.4355	0.4426	0.4353	0.4398	0.4353	0.4353	0.437	0.4381
365	0.4339	0.4496	0.4492	0.4463	0.441	0.45	0.4417	0.4465	0.4417	0.4397	0.4407	0.4429
366	0.4415	0.4588	0.4568	0.4542	0.4495	0.456	0.4488	0.4523	0.4488	0.4442	0.4457	0.4466
367	0.4507	0.4671	0.4654	0.462	0.4568	0.4642	0.4552	0.4572	0.4552	0.4487	0.4498	0.4504
368	0.459	0.4746	0.4734	0.4677	0.4648	0.4697	0.4625	0.4647	0.4625	0.4539	0.4538	0.453
369	0.4691	0.4825	0.4802	0.4764	0.4706	0.4774	0.4693	0.4691	0.4693	0.4594	0.4575	0.4583
370	0.4781	0.4908	0.4887	0.4848	0.4791	0.4834	0.4743	0.4766	0.4743	0.4646	0.4623	0.4623
371	0.4929	0.5044	0.502	0.497	0.492	0.4954	0.4867	0.4891	0.4867	0.4748	0.4735	0.4699
372	0.5012	0.5122	0.5094	0.5039	0.4979	0.502	0.4927	0.4949	0.4927	0.4791	0.4787	0.4749
373	0.5087	0.5194	0.5161	0.5108	0.5051	0.5075	0.4981	0.5003	0.4981	0.4851	0.4822	0.4779
374	0.5159	0.5262	0.522	0.5172	0.5122	0.5137	0.5043	0.506	0.5043	0.4893	0.4872	0.4829
375	0.525	0.5343	0.5294	0.5241	0.5178	0.5191	0.5106	0.511	0.5106	0.4939	0.4921	0.4864
376	0.5333	0.5413	0.5357	0.5314	0.5249	0.5258	0.5167	0.5173	0.5167	0.4997	0.4972	0.491
377	0.5404	0.5481	0.5434	0.5382	0.5316	0.5314	0.5227	0.5231	0.5227	0.5049	0.501	0.495
378	0.5485	0.5559	0.5497	0.544	0.5383	0.5375	0.5286	0.5283	0.5286	0.5086	0.506	0.4988
379	0.5554	0.5616	0.5555	0.5511	0.544	0.5424	0.533	0.534	0.533	0.5134	0.51	0.5036
380	0.5631	0.5698	0.564	0.5577	0.5507	0.5501	0.5397	0.54	0.5397	0.5181	0.5152	0.5082
381	0.572	0.5771	0.5695	0.5643	0.5578	0.5554	0.545	0.5454	0.545	0.5225	0.5194	0.5127
382	0.5801	0.5843	0.5762	0.5711	0.5652	0.5614	0.5512	0.5518	0.5512	0.5278	0.525	0.517
383	0.5875	0.5918	0.5833	0.5772	0.572	0.567	0.5565	0.5566	0.5565	0.533	0.5296	0.521
384	0.594	0.5972	0.5887	0.5832	0.5771	0.5724	0.5617	0.5617	0.5617	0.5371	0.5336	0.5247
385	0.6004	0.6036	0.5942	0.5885	0.5826	0.5767	0.567	0.5659	0.567	0.5414	0.5376	0.5288
386	0.6071	0.6087	0.5993	0.5934	0.5871	0.5823	0.5714	0.5705	0.5714	0.545	0.5412	0.5323
387	0.6138	0.615	0.6048	0.5989	0.5924	0.5873	0.5758	0.5749	0.5758	0.5494	0.545	0.5365
388	0.6198	0.6204	0.6108	0.6043	0.5983	0.5923	0.5808	0.5795	0.5808	0.5536	0.5492	0.5402
389	0.6255	0.6258	0.6158	0.6092	0.6033	0.5964	0.5853	0.584	0.5853	0.557	0.5536	0.544
390	0.6311	0.6316	0.6206	0.6145	0.6086	0.601	0.59	0.5885	0.59	0.5611	0.5575	0.5477
391	0.6375	0.6369	0.6254	0.6192	0.6133	0.6053	0.5943	0.5929	0.5943	0.5651	0.5613	0.5512
392	0.6436	0.6423	0.631	0.6247	0.6183	0.6094	0.5982	0.5968	0.5982	0.5685	0.5652	0.5545
393	0.6494	0.6485	0.6364	0.6299	0.6239	0.6146	0.6033	0.6017	0.6033	0.5729	0.5688	0.5585
394	0.6555	0.6537	0.6411	0.6351	0.6286	0.619	0.6076	0.6057	0.6076	0.5766	0.5728	0.5613
395	0.6604	0.6591	0.6461	0.64	0.6339	0.6234	0.6116	0.6101	0.6116	0.58	0.5766	0.565
396	0.6654	0.6636	0.6506	0.6443	0.6378	0.6268	0.6159	0.6134	0.6159	0.5827	0.5795	0.5674
397	0.6698	0.6675	0.6546	0.6486	0.6418	0.6302	0.6188	0.6169	0.6188	0.5856	0.5825	0.5699
398	0.6741	0.6717	0.6585	0.6528	0.6461	0.6332	0.6223	0.6198	0.6223	0.5881	0.5848	0.5721
399	0.6782	0.6754	0.6627	0.6569	0.6496	0.6366	0.6255	0.6225	0.6255	0.5906	0.5874	0.5742
400	0.6827	0.6797	0.6664	0.6607	0.6533	0.64	0.6288	0.6255	0.6288	0.5928	0.59	0.5763
401	0.6868	0.6833	0.6703	0.6644	0.6568	0.6427	0.6318	0.6282	0.6318	0.595	0.5921	0.5782
402	0.6899	0.6867	0.6733	0.6678	0.6597	0.6452	0.6347	0.6305	0.6347	0.5968	0.594	0.5795
403	0.6936	0.6901	0.6763	0.6714	0.6627	0.6479	0.6374	0.6329	0.6374	0.5984	0.5961	0.5809
404	0.6969	0.6937	0.68	0.6746	0.666	0.6503	0.64	0.6355	0.64	0.6001	0.5978	0.582
405	0.701	0.6972	0.6832	0.6779	0.6692	0.6528	0.6427	0.6376	0.6427	0.6016	0.5993	0.5831
406	0.7041	0.7001	0.6865	0.6812	0.6722	0.6547	0.645	0.6394	0.645	0.6029	0.6005	0.5836
407	0.7061	0.7023	0.689	0.684	0.6745	0.6568	0.647	0.6406	0.647	0.6036	0.6013	0.584
408	0.7088	0.7045	0.692	0.6858	0.6757	0.6576	0.6484	0.642	0.6484	0.604	0.6017	0.5839
409	0.7106	0.7067	0.6936	0.688	0.6779	0.659	0.6496	0.6431	0.6496	0.6044	0.6024	0.5838
410	0.7124	0.7082	0.6956	0.6906	0.6795	0.6596	0.6512	0.6436	0.6512	0.6047	0.6028	0.5835
411	0.7142	0.7105	0.6977	0.6918	0.6806	0.6604	0.6519	0.644	0.6519	0.6046	0.6022	0.5832
412	0.7154	0.7119	0.699	0.6933	0.682	0.661	0.6528	0.6448	0.6528	0.6042	0.6019	0.582
413	0.717	0.713	0.7006	0.6949	0.6832	0.661	0.6531	0.6448	0.6531	0.604	0.6012	0.5811
414	0.7178	0.7143	0.7019	0.696	0.6838	0.6615	0.6538	0.6451	0.6538	0.6038	0.6004	0.5797
415	0.7183	0.715	0.703	0.6971	0.6844	0.6611	0.6536	0.6446	0.6536	0.6027	0.5995	0.5781
416	0.719	0.7154	0.7038	0.6979	0.6848	0.661	0.6539	0.6441	0.6539	0.6017	0.598	0.5762
417	0.7191	0.7162	0.704	0.6984	0.6851	0.6604	0.6536	0.6433	0.6536	0.6003	0.5966	0.5743
418	0.7193	0.7168	0.7048	0.6987	0.6849	0.6595	0.6534	0.6428	0.6534	0.5992	0.5947	0.5719
419	0.7189	0.7166	0.7049	0.6988	0.6845	0.6582	0.6524	0.6414	0.6524	0.5974	0.5927	0.5692
420	0.7187	0.7164	0.7052	0.6984	0.684	0.6573	0.6517	0.6402	0.6517	0.5958	0.5906	0.5667
421	0.718	0.7158	0.7052	0.6985	0.6834	0.656	0.6508	0.639	0.6508	0.5939	0.589	0.5644
422	0.7172	0.7154	0.7047	0.698	0.6826	0.6545	0.6497	0.6375	0.6497	0.5921	0.5864	0.5619
423	0.7161	0.7148	0.7042	0.6974	0.6814	0.653	0.6485	0.6356	0.6485	0.5897	0.584	0.5586
424	0.7154	0.7139	0.7035	0.6964	0.6805	0.6512	0.647	0.6338	0.647	0.5875	0.5813	0.5557
425	0.7139	0.7125	0.7024	0.6954	0.6791	0.649	0.6452	0.6315	0.6452	0.585	0.5786	0.5523
426	0.7122	0.7112	0.7013	0.6946	0.6778	0.6467	0.6435	0.6297	0.6435	0.5826	0.5753	0.5494
427	0.7105	0.7102	0.7006	0.6932	0.6758	0.6446	0.6416	0.6271	0.6416	0.58	0.5722	0.546
428	0.7086	0.7082	0.6988	0.6915	0.6741	0.6418	0.6392	0.6246	0.6392	0.5771	0.569	0.5419
429	0.7063	0.7065	0.697	0.6898	0.6717	0.6393	0.6368	0.6214	0.6368	0.5739	0.5653	0.5378
430	0.7036	0.704	0.6948	0.688	0.6693	0.6361	0.6342	0.6182	0.6342	0.5703	0.5615	0.5337
431	0.701	0.7018	0.6932	0.6858	0.667	0.633	0.6314	0.6155	0.6314	0.5671	0.5577	0.5299
432	0.6986	0.6997	0.691	0.6837	0.6646	0.6305	0.6292	0.6126	0.6292	0.5644	0.5543	0.5262
433	0.6962	0.6976	0.6896	0.6819	0.6621	0.6274	0.6267	0.6097	0.6267	0.5614	0.551	0.5227
434	0.6938	0.6955	0.6872	0.6795	0.6596	0.6248	0.6241	0.6069	0.6241	0.5582	0.5473	0.519
435	0.6911	0.693	0.685	0.677	0.6572	0.6218	0.621	0.6037	0.621	0.5551	0.5438	0.5154
436	0.6882	0.69	0.6824	0.6743	0.6544	0.6182	0.6181	0.6005	0.6181	0.5513	0.5397	0.5111
437	0.6852	0.6874	0.6794	0.6715	0.6516	0.6147	0.6151	0.5975	0.6151	0.548	0.536	0.5071
438	0.6822	0.6847	0.677	0.6689	0.6483	0.6115	0.612	0.594	0.612	0.5445	0.5323	0.5034
439	0.6788	0.6817	0.6743	0.666	0.6456	0.6078	0.6086	0.5906	0.6086	0.5411	0.5281	0.4993
440	0.6754	0.6784	0.6711	0.6629	0.6424	0.6046	0.6054	0.587	0.6054	0.5374	0.5243	0.4951
441	0.6714	0.675	0.6677	0.6595	0.6387	0.6006	0.6017	0.5828	0.6017	0.5334	0.5198	0.4904
442	0.6676	0.6715	0.6645	0.6565	0.635	0.5965	0.5981	0.5792	0.5981	0.5295	0.5156	0.486
443	0.6639	0.6675	0.6609	0.6527	0.6316	0.5926	0.5944	0.5752	0.5944	0.5256	0.5114	0.4814
444	0.6603	0.6643	0.658	0.6501	0.628	0.5896	0.5913	0.5716	0.5913	0.5222	0.5076	0.4777
445	0.6567	0.661	0.655	0.647	0.6251	0.5858	0.588	0.5685	0.588	0.5187	0.5036	0.474
446	0.6534	0.6577	0.6521	0.6435	0.6215	0.5822	0.5847	0.5645	0.5847	0.5152	0.5001	0.47
447	0.6492	0.6539	0.6483	0.6399	0.6182	0.5785	0.5812	0.5607	0.5812	0.5114	0.4959	0.466
448	0.6455	0.6507	0.6448	0.6366	0.6144	0.5747	0.5776	0.5574	0.5776	0.5077	0.4919	0.462
449	0.6416	0.6469	0.641	0.6331	0.6111	0.5708	0.5739	0.5535	0.5739	0.5043	0.4881	0.4578
450	0.6379	0.6434	0.638	0.6298	0.6076	0.5673	0.5704	0.5499	0.5704	0.5005	0.4841	0.454
451	0.633	0.6387	0.6336	0.6255	0.6027	0.5621	0.5659	0.5451	0.5659	0.4961	0.4788	0.449
452	0.6289	0.6345	0.6302	0.6216	0.5987	0.5584	0.5621	0.5411	0.5621	0.4921	0.4752	0.445
453	0.6248	0.6307	0.6262	0.6179	0.5951	0.5543	0.5584	0.5375	0.5584	0.4882	0.4709	0.441
454	0.6205	0.6265	0.6219	0.614	0.591	0.5502	0.5542	0.5332	0.5542	0.4842	0.4666	0.4363
455	0.6163	0.6227	0.6181	0.6102	0.5871	0.5464	0.5507	0.5293	0.5507	0.4804	0.4625	0.4327
456	0.6124	0.6191	0.615	0.6067	0.5836	0.5428	0.5472	0.5258	0.5472	0.4769	0.4586	0.4291
457	0.6089	0.6159	0.6117	0.6036	0.5803	0.5393	0.5442	0.5224	0.5442	0.4736	0.4551	0.4256
458	0.6048	0.6121	0.6079	0.6	0.5766	0.5358	0.5405	0.519	0.5405	0.4701	0.4517	0.4217
459	0.6015	0.6083	0.6044	0.5968	0.5732	0.5322	0.537	0.5154	0.537	0.4667	0.448	0.4181
460	0.5976	0.6049	0.6009	0.593	0.5696	0.5286	0.5335	0.5119	0.5335	0.4633	0.4443	0.4144
461	0.5936	0.6011	0.5976	0.5894	0.5662	0.5252	0.5303	0.5084	0.5303	0.4599	0.4408	0.4109
462	0.5903	0.5977	0.594	0.586	0.5624	0.5216	0.527	0.5049	0.527	0.4565	0.437	0.4073
463	0.5858	0.5936	0.5902	0.5826	0.5585	0.5177	0.5235	0.5013	0.5235	0.4528	0.4333	0.4035
464	0.5818	0.5899	0.5865	0.5789	0.5548	0.5141	0.5197	0.4978	0.5197	0.4493	0.4294	0.4
465	0.5778	0.586	0.5828	0.5751	0.5509	0.5102	0.5162	0.4939	0.5162	0.4455	0.4254	0.3958
466	0.5737	0.5817	0.5784	0.5711	0.5466	0.5061	0.5121	0.4899	0.5121	0.4417	0.4214	0.3918
467	0.5695	0.5778	0.5747	0.5672	0.5429	0.5025	0.5085	0.4862	0.5085	0.4379	0.4174	0.388
468	0.5658	0.5747	0.5715	0.5641	0.5399	0.4993	0.5055	0.483	0.5055	0.4346	0.4143	0.3847
469	0.5625	0.5712	0.5682	0.5611	0.5363	0.496	0.5023	0.48	0.5023	0.4314	0.4108	0.3814
470	0.559	0.5678	0.565	0.5577	0.533	0.4928	0.4994	0.4765	0.4994	0.4284	0.4076	0.378
471	0.5556	0.5643	0.5617	0.5543	0.5294	0.4894	0.496	0.4735	0.496	0.4252	0.4043	0.3748
472	0.5518	0.5609	0.5581	0.5513	0.5259	0.486	0.4927	0.4699	0.4927	0.422	0.4009	0.3712
473	0.5483	0.5573	0.5546	0.5477	0.5223	0.4826	0.4895	0.4667	0.4895	0.4187	0.3973	0.3679
474	0.5448	0.5542	0.5515	0.5444	0.5191	0.4791	0.4864	0.4634	0.4864	0.4157	0.3943	0.3647
475	0.5412	0.5502	0.5477	0.5409	0.5153	0.4756	0.4828	0.4597	0.4828	0.4119	0.3904	0.3608
476	0.5373	0.5467	0.544	0.5372	0.5117	0.4722	0.4797	0.4563	0.4797	0.4084	0.3868	0.3574
477	0.5335	0.5428	0.5401	0.5337	0.5078	0.4683	0.4759	0.4527	0.4759	0.4047	0.383	0.3536
478	0.5293	0.5391	0.5367	0.5302	0.504	0.465	0.4721	0.4489	0.4721	0.4012	0.3792	0.3501
479	0.5257	0.5355	0.5334	0.5267	0.5002	0.4611	0.4692	0.4457	0.4692	0.3979	0.3762	0.3465
480	0.5225	0.5326	0.5305	0.5238	0.497	0.4582	0.4662	0.4428	0.4662	0.3948	0.3728	0.3435
481	0.5195	0.5292	0.5274	0.5207	0.4939	0.4549	0.4635	0.4396	0.4635	0.3918	0.3698	0.3403
482	0.5161	0.5263	0.5244	0.5178	0.4908	0.4522	0.4604	0.4368	0.4604	0.3888	0.3666	0.3373
483	0.5127	0.5228	0.521	0.5143	0.4873	0.4489	0.4573	0.4337	0.4573	0.3854	0.3634	0.3341
484	0.5097	0.5199	0.5177	0.5116	0.484	0.4457	0.4544	0.4305	0.4544	0.3825	0.3603	0.3309
485	0.5063	0.5165	0.5145	0.5081	0.4807	0.4425	0.4511	0.4272	0.4511	0.3794	0.3568	0.3276
486	0.5032	0.5133	0.5113	0.5051	0.4772	0.4392	0.448	0.4241	0.448	0.3762	0.3537	0.3246
487	0.4997	0.5102	0.5083	0.502	0.4738	0.4358	0.4449	0.421	0.4449	0.3729	0.3505	0.3213
488	0.4963	0.5066	0.5049	0.4989	0.4702	0.4325	0.4417	0.4176	0.4417	0.3695	0.3471	0.3178
489	0.4929	0.5037	0.5017	0.4956	0.4667	0.4293	0.4385	0.4143	0.4385	0.3661	0.3437	0.3144
490	0.4893	0.5001	0.4982	0.492	0.4628	0.4255	0.4351	0.4107	0.4351	0.3626	0.3402	0.311
491	0.486	0.4969	0.4951	0.4889	0.4594	0.4219	0.432	0.4074	0.432	0.3594	0.3369	0.3078
492	0.4829	0.4939	0.4922	0.486	0.4564	0.4191	0.4293	0.4046	0.4293	0.3563	0.3338	0.3048
493	0.4801	0.4912	0.4894	0.4831	0.4535	0.4161	0.4264	0.4018	0.4264	0.3535	0.331	0.3017
494	0.4769	0.4883	0.4865	0.4803	0.4503	0.4133	0.4235	0.3987	0.4235	0.3505	0.3279	0.2988
495	0.4739	0.4853	0.4837	0.477	0.4471	0.41	0.4207	0.3957	0.4207	0.3475	0.3251	0.2957
496	0.4707	0.4824	0.4805	0.474	0.4441	0.407	0.4175	0.3927	0.4175	0.3444	0.322	0.2927
497	0.4678	0.4794	0.4777	0.4713	0.4409	0.4041	0.4147	0.3896	0.4147	0.3416	0.3191	0.2898
498	0.465	0.4764	0.4747	0.4682	0.4375	0.4009	0.4118	0.3867	0.4118	0.3385	0.3162	0.287
499	0.462	0.4733	0.4717	0.4654	0.4342	0.3978	0.4089	0.3837	0.4089	0.3355	0.3132	0.2838
500	0.4588	0.4703	0.4687	0.4623	0.431	0.3945	0.4058	0.3805	0.4058	0.3322	0.31	0.2808
501	0.4553	0.467	0.4655	0.4592	0.4276	0.3912	0.4026	0.3771	0.4026	0.3287	0.3066	0.2774
502	0.4519	0.4636	0.4622	0.4558	0.4236	0.3877	0.3994	0.3738	0.3994	0.3254	0.3033	0.2741
503	0.449	0.461	0.4592	0.4528	0.4205	0.3846	0.3963	0.3708	0.3963	0.3223	0.3003	0.2711
504	0.4461	0.4579	0.4566	0.4498	0.4175	0.3817	0.3936	0.3679	0.3936	0.3195	0.2976	0.2683
505	0.4432	0.4552	0.4537	0.4472	0.4146	0.3788	0.3909	0.3652	0.3909	0.3167	0.2946	0.2656
506	0.4403	0.4524	0.4508	0.4444	0.4115	0.376	0.3881	0.3621	0.3881	0.3138	0.2917	0.2628
507	0.4377	0.4496	0.4483	0.4417	0.4083	0.373	0.3851	0.3593	0.3851	0.3109	0.2891	0.26
508	0.4346	0.4468	0.4456	0.4387	0.4053	0.37	0.3824	0.3565	0.3824	0.3079	0.2862	0.2571
509	0.4318	0.444	0.4426	0.436	0.4024	0.3672	0.3797	0.3537	0.3797	0.305	0.2836	0.2545
510	0.4287	0.441	0.4398	0.4333	0.3991	0.364	0.3768	0.3506	0.3768	0.3023	0.2807	0.2516
511	0.4259	0.4385	0.4371	0.4304	0.3961	0.3611	0.374	0.3477	0.374	0.2993	0.2779	0.249
512	0.423	0.4353	0.434	0.4273	0.3928	0.358	0.3709	0.3447	0.3709	0.2962	0.2749	0.2461
513	0.4197	0.4324	0.431	0.4243	0.3894	0.3547	0.368	0.3416	0.368	0.2932	0.2719	0.2432
514	0.4166	0.4293	0.4281	0.4211	0.3861	0.3517	0.3649	0.3384	0.3649	0.2901	0.2689	0.2401
515	0.4135	0.4261	0.4249	0.4179	0.3825	0.3482	0.3617	0.3351	0.3617	0.2868	0.2657	0.2372
516	0.4106	0.4233	0.4222	0.4152	0.3796	0.3456	0.3591	0.3325	0.3591	0.284	0.2632	0.2347
517	0.408	0.4207	0.4197	0.4128	0.3767	0.3426	0.3564	0.3299	0.3564	0.2816	0.2607	0.2323
518	0.4053	0.4184	0.4171	0.4102	0.3741	0.34	0.3538	0.3272	0.3538	0.279	0.2582	0.2297
519	0.4023	0.4152	0.4142	0.4071	0.3707	0.3368	0.3508	0.3241	0.3508	0.2761	0.2554	0.2269
520	0.3995	0.4124	0.4115	0.4044	0.3678	0.334	0.3482	0.3214	0.3482	0.2733	0.2527	0.2245
521	0.3966	0.4097	0.4088	0.4016	0.3649	0.331	0.3455	0.3186	0.3455	0.2705	0.2502	0.2219
522	0.3936	0.407	0.406	0.3987	0.3617	0.3282	0.3424	0.3157	0.3424	0.2678	0.2474	0.2192
523	0.3908	0.404	0.4031	0.3958	0.3586	0.3252	0.3397	0.3127	0.3397	0.265	0.2449	0.2168
524	0.3879	0.4012	0.4004	0.393	0.3556	0.3223	0.3369	0.3098	0.3369	0.2621	0.2422	0.2144
525	0.3847	0.3981	0.3973	0.39	0.3522	0.3191	0.334	0.3069	0.334	0.2593	0.2394	0.2117
526	0.3814	0.3949	0.3943	0.3868	0.3488	0.3158	0.3309	0.3036	0.3309	0.256	0.2365	0.2088
527	0.3784	0.3919	0.3912	0.3838	0.3455	0.3128	0.3278	0.3006	0.3278	0.2534	0.2339	0.2063
528	0.3755	0.3892	0.3887	0.3812	0.3428	0.3102	0.3253	0.2981	0.3253	0.2508	0.2315	0.204
529	0.373	0.3869	0.3863	0.3787	0.34	0.3075	0.3226	0.2955	0.3226	0.2484	0.2293	0.2019
530	0.3702	0.3842	0.3836	0.376	0.3372	0.3047	0.32	0.293	0.32	0.246	0.227	0.1996
531	0.3673	0.3813	0.3811	0.3733	0.3341	0.3021	0.3174	0.2902	0.3174	0.2434	0.2246	0.1973
532	0.3646	0.3785	0.3783	0.3706	0.3312	0.2992	0.3147	0.2875	0.3147	0.2407	0.2222	0.195
533	0.3617	0.3756	0.3754	0.3676	0.3283	0.2964	0.3119	0.2848	0.3119	0.238	0.2196	0.1926
534	0.3586	0.3728	0.3726	0.3648	0.3252	0.2936	0.3092	0.2819	0.3092	0.2355	0.2172	0.1904
535	0.3557	0.37	0.3701	0.3622	0.3224	0.2909	0.3066	0.2793	0.3066	0.2331	0.215	0.1883
536	0.3527	0.367	0.3671	0.3592	0.3191	0.288	0.3035	0.2764	0.3035	0.2303	0.2125	0.1858
537	0.3495	0.3639	0.3641	0.356	0.3159	0.2849	0.3006	0.2734	0.3006	0.2276	0.2099	0.1836
538	0.3462	0.3606	0.361	0.3529	0.3126	0.2817	0.2975	0.2705	0.2975	0.2248	0.2072	0.181
539	0.3431	0.3577	0.358	0.35	0.3096	0.2789	0.2948	0.2677	0.2948	0.2223	0.2049	0.1788
540	0.3404	0.3551	0.3555	0.3472	0.3069	0.2763	0.2923	0.2653	0.2923	0.2199	0.2028	0.1768
541	0.3379	0.3523	0.3529	0.3447	0.3042	0.2738	0.2898	0.2629	0.2898	0.2178	0.2008	0.1749
542	0.335	0.3496	0.3502	0.342	0.3014	0.2712	0.2874	0.2603	0.2874	0.2156	0.1985	0.173
543	0.332	0.3467	0.3475	0.3393	0.2985	0.2685	0.2847	0.2576	0.2847	0.213	0.1963	0.1708
544	0.3292	0.3441	0.3447	0.3365	0.2957	0.2659	0.282	0.2552	0.282	0.2108	0.1943	0.1689
545	0.3263	0.3414	0.342	0.3337	0.293	0.2633	0.2794	0.2526	0.2794	0.2085	0.1921	0.167
546	0.3234	0.3384	0.3393	0.331	0.2901	0.2607	0.2768	0.25	0.2768	0.2061	0.1898	0.1649
547	0.3204	0.3355	0.3366	0.3283	0.2873	0.2579	0.2742	0.2475	0.2742	0.2037	0.1876	0.1629
548	0.3174	0.3327	0.3337	0.3252	0.2843	0.2552	0.2714	0.2448	0.2714	0.2014	0.1857	0.161
549	0.3142	0.3295	0.3306	0.3222	0.2812	0.2523	0.2686	0.242	0.2686	0.199	0.1834	0.1588
550	0.311	0.3264	0.3275	0.3193	0.2782	0.2496	0.2658	0.2393	0.2658	0.1965	0.1811	0.1569
551	0.308	0.3234	0.3247	0.3162	0.2753	0.2468	0.2631	0.2368	0.2631	0.1942	0.179	0.1548
552	0.3053	0.3208	0.3222	0.3136	0.2727	0.2445	0.2607	0.2344	0.2607	0.192	0.1771	0.1531
553	0.3025	0.3181	0.3195	0.3109	0.2702	0.242	0.2582	0.232	0.2582	0.1901	0.1753	0.1514
554	0.2999	0.3156	0.317	0.3085	0.2675	0.2397	0.256	0.2299	0.256	0.1881	0.1735	0.1498
555	0.2969	0.3127	0.3143	0.3057	0.2648	0.2372	0.2534	0.2274	0.2534	0.1858	0.1714	0.148
556	0.294	0.3098	0.3116	0.3028	0.2622	0.2348	0.2509	0.225	0.2509	0.1837	0.1695	0.1462
557	0.2912	0.3071	0.3088	0.3001	0.2595	0.2323	0.2484	0.2227	0.2484	0.1817	0.1675	0.1444
558	0.2884	0.3044	0.3062	0.2975	0.257	0.23	0.2461	0.2205	0.2461	0.1798	0.1658	0.1428
559	0.2855	0.3014	0.3035	0.2948	0.2543	0.2275	0.2435	0.218	0.2435	0.1776	0.1639	0.1412
560	0.2823	0.2985	0.3006	0.2919	0.2515	0.2249	0.241	0.2156	0.241	0.1755	0.1619	0.1395
561	0.2793	0.2956	0.2977	0.2891	0.2488	0.2223	0.2385	0.2131	0.2385	0.1733	0.1601	0.1379
562	0.2763	0.2926	0.2947	0.2863	0.246	0.2198	0.2358	0.2107	0.2358	0.1711	0.1581	0.1361
563	0.2733	0.2897	0.292	0.2834	0.2433	0.2174	0.2333	0.2084	0.2333	0.1691	0.1564	0.1344
564	0.2708	0.2871	0.2894	0.2808	0.2409	0.215	0.231	0.2062	0.231	0.1672	0.1546	0.133
565	0.2681	0.2844	0.287	0.2783	0.2385	0.2129	0.2289	0.2042	0.2289	0.1655	0.1531	0.1316
566	0.2654	0.2818	0.2844	0.2758	0.2361	0.2108	0.2266	0.2021	0.2266	0.1638	0.1516	0.1303
567	0.2627	0.2792	0.2816	0.2732	0.2337	0.2085	0.2243	0.1998	0.2243	0.1618	0.1496	0.1286
568	0.2601	0.2766	0.279	0.2706	0.2313	0.2063	0.2221	0.1978	0.2221	0.1601	0.1481	0.1273
569	0.2574	0.2739	0.2765	0.268	0.2288	0.2042	0.2198	0.1957	0.2198	0.1583	0.1464	0.1259
570	0.2547	0.2712	0.2739	0.2655	0.2266	0.2021	0.2175	0.1937	0.2175	0.1564	0.145	0.1245
571	0.2519	0.2686	0.2714	0.2631	0.2241	0.1999	0.2153	0.1916	0.2153	0.1548	0.1433	0.1231
572	0.2492	0.2657	0.2689	0.2603	0.2217	0.1976	0.2131	0.1894	0.2131	0.1529	0.1417	0.1217
573	0.2463	0.263	0.2659	0.2575	0.2191	0.1953	0.2106	0.1873	0.2106	0.1511	0.1401	0.1203
574	0.2435	0.26	0.2631	0.2547	0.2167	0.1931	0.2083	0.1851	0.2083	0.1493	0.1385	0.1189
575	0.2406	0.2573	0.2604	0.252	0.2141	0.1908	0.2059	0.1829	0.2059	0.1475	0.1369	0.1175
576	0.2382	0.2547	0.258	0.2496	0.2119	0.1887	0.2038	0.181	0.2038	0.1458	0.1354	0.1162
577	0.2357	0.2525	0.2559	0.2474	0.2098	0.1869	0.2019	0.1793	0.2019	0.1445	0.1341	0.1151
578	0.2332	0.25	0.2533	0.245	0.2077	0.185	0.1999	0.1774	0.1999	0.1429	0.1327	0.1139
579	0.2307	0.2475	0.2509	0.2425	0.2055	0.1829	0.1979	0.1755	0.1979	0.1412	0.1311	0.1125
580	0.2282	0.2449	0.2483	0.24	0.2034	0.181	0.1958	0.1737	0.1958	0.1396	0.1297	0.1114
581	0.2256	0.2423	0.2457	0.2377	0.2012	0.1789	0.1937	0.1717	0.1937	0.1381	0.1283	0.1102
582	0.2233	0.2402	0.2435	0.2355	0.1993	0.1773	0.192	0.1701	0.192	0.1367	0.1272	0.1092
583	0.2208	0.2375	0.2411	0.2331	0.1971	0.1752	0.1899	0.1683	0.1899	0.1351	0.1257	0.108
584	0.2181	0.2348	0.2385	0.2305	0.1948	0.1732	0.1878	0.1663	0.1878	0.1335	0.1242	0.1068
585	0.2156	0.2322	0.236	0.228	0.1926	0.1712	0.1855	0.1643	0.1855	0.132	0.1229	0.1055
586	0.2119	0.2289	0.2325	0.2247	0.1897	0.1686	0.1828	0.1619	0.1828	0.1298	0.121	0.1039
587	0.2093	0.2261	0.23	0.2222	0.1874	0.1665	0.1805	0.1599	0.1805	0.1282	0.1196	0.1026
588	0.2073	0.2242	0.228	0.2203	0.1857	0.165	0.1789	0.1584	0.1789	0.127	0.1186	0.1018
589	0.2052	0.2221	0.226	0.2183	0.1839	0.1634	0.1775	0.1568	0.1775	0.1258	0.1174	0.1008
590	0.2031	0.2197	0.2238	0.2162	0.1819	0.1617	0.1755	0.1552	0.1755	0.1245	0.1162	0.0998
591	0.2007	0.2174	0.2215	0.2139	0.1801	0.16	0.1737	0.1536	0.1737	0.1232	0.115	0.0988
592	0.1984	0.2151	0.2191	0.2116	0.1782	0.1583	0.1718	0.152	0.1718	0.1219	0.1138	0.0978
593	0.1961	0.2128	0.217	0.2094	0.1762	0.1565	0.17	0.1502	0.17	0.1204	0.1125	0.0967
594	0.1939	0.2106	0.2147	0.2072	0.1746	0.1548	0.1683	0.1487	0.1683	0.1191	0.1113	0.0959
595	0.1918	0.2085	0.2126	0.2054	0.1727	0.1532	0.1667	0.1474	0.1667	0.1179	0.1103	0.0949
596	0.1894	0.2061	0.2103	0.2031	0.1707	0.1515	0.1648	0.1457	0.1648	0.1167	0.1091	0.0938
597	0.1871	0.204	0.2081	0.2009	0.1691	0.1499	0.163	0.144	0.163	0.1153	0.108	0.093
598	0.1848	0.2014	0.2056	0.1985	0.1669	0.1481	0.161	0.1423	0.161	0.114	0.1067	0.0919
599	0.1827	0.1993	0.2036	0.1965	0.1651	0.1464	0.1592	0.1409	0.1592	0.1128	0.1058	0.091
600	0.1805	0.1972	0.2014	0.1944	0.1634	0.145	0.1577	0.1395	0.1577	0.1117	0.1046	0.0902
601	0.1787	0.1953	0.1997	0.1927	0.162	0.1438	0.1563	0.1382	0.1563	0.1107	0.1037	0.0894
602	0.1767	0.1933	0.1976	0.1907	0.1602	0.1423	0.1547	0.1369	0.1547	0.1096	0.1027	0.0886
603	0.1745	0.1911	0.1955	0.1887	0.1584	0.1406	0.1531	0.1353	0.1531	0.1084	0.1016	0.0876
604	0.1726	0.1892	0.1936	0.1869	0.1569	0.1394	0.1516	0.134	0.1516	0.1073	0.1008	0.0869
605	0.1707	0.1871	0.1915	0.1848	0.1553	0.1378	0.15	0.1327	0.15	0.1062	0.0997	0.086
606	0.1688	0.1853	0.1896	0.1831	0.1537	0.1364	0.1486	0.1313	0.1486	0.1051	0.0987	0.0853
607	0.1669	0.1834	0.1876	0.1812	0.1521	0.135	0.147	0.13	0.147	0.1041	0.0977	0.0845
608	0.1648	0.1811	0.1855	0.1792	0.1504	0.1334	0.1452	0.1285	0.1452	0.1028	0.0966	0.0835
609	0.1628	0.179	0.1836	0.1771	0.1487	0.1318	0.1436	0.127	0.1436	0.1017	0.0956	0.0827
610	0.1607	0.1769	0.1815	0.1751	0.147	0.1304	0.142	0.1256	0.142	0.1006	0.0946	0.0817
611	0.1588	0.1748	0.1794	0.1732	0.1454	0.1289	0.1405	0.1242	0.1405	0.0994	0.0936	0.081
612	0.1571	0.1731	0.1776	0.1715	0.144	0.1277	0.1392	0.1231	0.1392	0.0985	0.0927	0.0802
613	0.1556	0.1716	0.1761	0.1701	0.1428	0.1266	0.138	0.1221	0.138	0.0977	0.0921	0.0797
614	0.1537	0.1698	0.1742	0.1682	0.1412	0.1251	0.1365	0.1207	0.1365	0.0966	0.0911	0.0789
615	0.152	0.1679	0.1723	0.1663	0.1397	0.1239	0.1351	0.1195	0.1351	0.0956	0.0902	0.078
616	0.1503	0.166	0.1706	0.1647	0.1383	0.1226	0.1337	0.1183	0.1337	0.0948	0.0893	0.0775
617	0.1485	0.1642	0.1689	0.163	0.1369	0.1214	0.1323	0.1172	0.1323	0.0939	0.0885	0.0768
618	0.147	0.1626	0.1672	0.1614	0.1356	0.1202	0.1311	0.1161	0.1311	0.0931	0.0876	0.0761
619	0.1453	0.1607	0.1654	0.1597	0.1342	0.119	0.1296	0.1149	0.1296	0.0921	0.0868	0.0753
620	0.1435	0.159	0.1636	0.1581	0.1328	0.1178	0.1283	0.1136	0.1283	0.0911	0.086	0.0746
621	0.1418	0.157	0.1618	0.1564	0.1312	0.1164	0.1269	0.1124	0.1269	0.0901	0.0851	0.0738
622	0.1399	0.1553	0.16	0.1546	0.1298	0.1151	0.1255	0.1112	0.1255	0.0891	0.0842	0.0732
623	0.1384	0.1536	0.1583	0.1529	0.1285	0.114	0.1244	0.11	0.1244	0.0883	0.0834	0.0725
624	0.1368	0.1521	0.1567	0.1514	0.1272	0.1129	0.1231	0.1091	0.1231	0.0875	0.0827	0.0719
625	0.1355	0.1507	0.1553	0.1501	0.1262	0.1118	0.1221	0.1081	0.1221	0.0868	0.082	0.0714
626	0.1341	0.149	0.1538	0.1487	0.125	0.1107	0.1209	0.1071	0.1209	0.086	0.0813	0.0706
627	0.1325	0.1474	0.152	0.147	0.1235	0.1095	0.1195	0.1059	0.1195	0.085	0.0804	0.0699
628	0.131	0.1459	0.1506	0.1456	0.1224	0.1085	0.1183	0.1049	0.1183	0.0843	0.0797	0.0694
629	0.1296	0.1444	0.1491	0.1442	0.1213	0.1075	0.1172	0.104	0.1172	0.0835	0.079	0.0689
630	0.1283	0.1428	0.1476	0.1425	0.12	0.1064	0.1161	0.1029	0.1161	0.0828	0.0781	0.0682
631	0.1266	0.1414	0.146	0.1411	0.1187	0.1053	0.1148	0.102	0.1148	0.0819	0.0775	0.0677
632	0.1252	0.1399	0.1444	0.1397	0.1175	0.1043	0.1137	0.101	0.1137	0.0812	0.0768	0.067
633	0.1237	0.1383	0.1428	0.1381	0.1163	0.1031	0.1124	0.0999	0.1124	0.0803	0.076	0.0664
634	0.1222	0.1367	0.1412	0.1367	0.1151	0.1021	0.1113	0.0988	0.1113	0.0795	0.0754	0.0658
635	0.1209	0.1353	0.1397	0.1352	0.1139	0.1011	0.1102	0.0979	0.1102	0.0788	0.0747	0.0653
636	0.1195	0.134	0.1383	0.134	0.1129	0.1002	0.1092	0.0971	0.1092	0.0781	0.0741	0.0649
637	0.1184	0.1325	0.1371	0.1327	0.112	0.0992	0.1082	0.0962	0.1082	0.0774	0.0734	0.0642
638	0.1172	0.1312	0.1358	0.1315	0.1108	0.0983	0.1072	0.0952	0.1072	0.0768	0.0729	0.0638
639	0.1159	0.1298	0.1344	0.1301	0.1097	0.0973	0.1062	0.0944	0.1062	0.076	0.0723	0.0631
640	0.1147	0.1285	0.133	0.1287	0.1087	0.0965	0.1052	0.0935	0.1052	0.0755	0.0716	0.0627
641	0.1136	0.1274	0.1318	0.1275	0.1078	0.0956	0.1043	0.0926	0.1043	0.0748	0.071	0.0622
642	0.1123	0.126	0.1304	0.1262	0.1067	0.0947	0.1031	0.0918	0.1031	0.0742	0.0703	0.0616
643	0.111	0.1246	0.129	0.125	0.1056	0.0937	0.1021	0.0909	0.1021	0.0734	0.0696	0.0611
644	0.1099	0.1234	0.1278	0.1238	0.1046	0.0928	0.1012	0.0901	0.1012	0.0729	0.069	0.0606
645	0.1084	0.122	0.1264	0.1225	0.1036	0.0918	0.1001	0.0891	0.1001	0.0722	0.0684	0.0601
646	0.1071	0.1205	0.1249	0.1211	0.1022	0.0908	0.099	0.0882	0.099	0.0714	0.0675	0.0595
647	0.106	0.1193	0.1236	0.1199	0.1014	0.09	0.0979	0.0873	0.0979	0.0707	0.0671	0.0589
648	0.105	0.1181	0.1225	0.1188	0.1004	0.0891	0.0972	0.0866	0.0972	0.0701	0.0665	0.0586
649	0.1039	0.1172	0.1214	0.1178	0.0996	0.0884	0.0964	0.086	0.0964	0.0696	0.0661	0.058
650	0.1029	0.1159	0.1203	0.1167	0.0987	0.0876	0.0955	0.0852	0.0955	0.0689	0.0655	0.0576
651	0.1018	0.1148	0.1192	0.1155	0.0977	0.0867	0.0946	0.0844	0.0946	0.0684	0.0649	0.0572
652	0.1008	0.1138	0.1181	0.1144	0.0969	0.0862	0.0938	0.0838	0.0938	0.0679	0.0644	0.0568
653	0.0998	0.1126	0.1169	0.1134	0.096	0.0854	0.093	0.083	0.093	0.0673	0.0639	0.0563
654	0.0987	0.1114	0.1157	0.1123	0.0951	0.0845	0.0922	0.0823	0.0922	0.0668	0.0634	0.056
655	0.0978	0.1104	0.1146	0.1112	0.0942	0.0837	0.0913	0.0814	0.0913	0.0662	0.0628	0.0555
656	0.0967	0.1093	0.1136	0.11	0.0934	0.0829	0.0905	0.0808	0.0905	0.0657	0.0624	0.0552
657	0.0956	0.108	0.1123	0.1089	0.0924	0.082	0.0895	0.0799	0.0895	0.0649	0.0617	0.0545
658	0.0946	0.1069	0.111	0.1079	0.0915	0.0814	0.0887	0.0791	0.0887	0.0645	0.0613	0.0542
659	0.0935	0.1058	0.1099	0.1067	0.0906	0.0807	0.0878	0.0784	0.0878	0.0639	0.0607	0.0537
660	0.0927	0.1049	0.1091	0.1056	0.0898	0.08	0.0871	0.0778	0.0871	0.0635	0.0603	0.0533
661	0.0918	0.1038	0.1081	0.1048	0.0891	0.0792	0.0862	0.0771	0.0862	0.0629	0.0598	0.0528
662	0.0909	0.103	0.1071	0.1039	0.0883	0.0787	0.0856	0.0765	0.0856	0.0625	0.0594	0.0526
663	0.0901	0.102	0.1061	0.103	0.0876	0.078	0.0849	0.0759	0.0849	0.062	0.059	0.0523
664	0.0892	0.1011	0.1052	0.1021	0.087	0.0774	0.0841	0.0753	0.0841	0.0616	0.0586	0.0519
665	0.0883	0.1001	0.1042	0.1012	0.0861	0.0767	0.0834	0.0748	0.0834	0.061	0.0582	0.0515
666	0.0874	0.0992	0.1032	0.1002	0.0853	0.076	0.0826	0.0741	0.0826	0.0605	0.0576	0.0511
667	0.0865	0.0981	0.1021	0.0993	0.0845	0.0752	0.0819	0.0733	0.0819	0.06	0.0572	0.0507
668	0.0856	0.097	0.101	0.0981	0.0837	0.0745	0.0811	0.0726	0.0811	0.0594	0.0566	0.0503
669	0.0846	0.096	0.1001	0.0972	0.0828	0.0738	0.0803	0.072	0.0803	0.0588	0.0562	0.0499
670	0.0837	0.0951	0.099	0.0963	0.082	0.0731	0.0795	0.0714	0.0795	0.0584	0.0557	0.0495
671	0.0829	0.0941	0.098	0.0952	0.0813	0.0724	0.0788	0.0707	0.0788	0.0578	0.0551	0.049
672	0.0821	0.0934	0.0972	0.0945	0.0806	0.0718	0.0781	0.0702	0.0781	0.0575	0.0549	0.0487
673	0.0814	0.0925	0.0963	0.0937	0.0799	0.0712	0.0775	0.0696	0.0775	0.057	0.0544	0.0483
674	0.0806	0.0918	0.0956	0.0929	0.0793	0.0708	0.0768	0.0691	0.0768	0.0567	0.0541	0.048
675	0.0799	0.0908	0.0946	0.0919	0.0785	0.0701	0.0762	0.0686	0.0762	0.0561	0.0536	0.0476
676	0.079	0.09	0.0937	0.0911	0.0779	0.0694	0.0755	0.068	0.0755	0.0556	0.0531	0.0474
677	0.0783	0.0891	0.0928	0.0904	0.0772	0.0688	0.0748	0.0674	0.0748	0.0551	0.0527	0.0469
678	0.0775	0.0882	0.0921	0.0896	0.0766	0.0682	0.0743	0.0667	0.0743	0.0546	0.0524	0.0466
679	0.0768	0.0874	0.0913	0.0886	0.076	0.0677	0.0736	0.0663	0.0736	0.0543	0.052	0.0461
680	0.076	0.0866	0.0904	0.088	0.0752	0.067	0.0729	0.0657	0.0729	0.0538	0.0514	0.0458
681	0.0753	0.0857	0.0895	0.087	0.0745	0.0664	0.0723	0.065	0.0723	0.0533	0.051	0.0454
682	0.0744	0.0848	0.0886	0.0862	0.0738	0.066	0.0716	0.0644	0.0716	0.0529	0.0506	0.0451
683	0.0738	0.0841	0.0878	0.0854	0.0731	0.0653	0.0709	0.0638	0.0709	0.0524	0.0503	0.0448
684	0.0732	0.0834	0.0872	0.0847	0.0727	0.0648	0.0703	0.0634	0.0703	0.0521	0.05	0.0445
685	0.0723	0.0826	0.0864	0.0839	0.0719	0.0642	0.0697	0.0628	0.0697	0.0517	0.0495	0.0441
686	0.0716	0.0819	0.0856	0.0832	0.0712	0.0636	0.0691	0.0623	0.0691	0.0513	0.0492	0.0438
687	0.0709	0.0812	0.0848	0.0824	0.0706	0.0631	0.0686	0.0618	0.0686	0.0508	0.0488	0.0435
688	0.0703	0.0804	0.084	0.0816	0.0701	0.0625	0.0679	0.0614	0.0679	0.0504	0.0484	0.0432
689	0.0696	0.0796	0.0832	0.0808	0.0695	0.062	0.0674	0.0608	0.0674	0.0501	0.0481	0.0429
690	0.069	0.0789	0.0826	0.0802	0.0689	0.0615	0.0669	0.0604	0.0669	0.0496	0.0478	0.0425
691	0.0684	0.0782	0.0818	0.0795	0.0683	0.061	0.0663	0.0598	0.0663	0.0493	0.0474	0.0423
692	0.0677	0.0774	0.0809	0.0788	0.0676	0.0604	0.0656	0.0593	0.0656	0.0488	0.0469	0.042
693	0.067	0.0767	0.0803	0.078	0.0669	0.0598	0.0652	0.0588	0.0652	0.0485	0.0466	0.0416
694	0.0664	0.076	0.0796	0.0773	0.0665	0.0594	0.0646	0.0583	0.0646	0.0481	0.0463	0.0414
695	0.0657	0.0754	0.0788	0.0766	0.0659	0.0589	0.064	0.0579	0.064	0.0478	0.0459	0.0412
696	0.0652	0.0747	0.0783	0.076	0.0654	0.0585	0.0636	0.0575	0.0636	0.0474	0.0457	0.0409
697	0.0646	0.074	0.0775	0.0753	0.0648	0.0579	0.063	0.057	0.063	0.0471	0.0453	0.0406
698	0.064	0.0733	0.0769	0.0747	0.0642	0.0575	0.0625	0.0565	0.0625	0.0467	0.045	0.0402
699	0.0634	0.0728	0.0762	0.0741	0.0638	0.0571	0.0619	0.0561	0.0619	0.0463	0.0447	0.0399
700	0.0629	0.0722	0.0757	0.0735	0.0634	0.0567	0.0616	0.0558	0.0616	0.0461	0.0444	0.0398
701	0.0623	0.0715	0.0751	0.0729	0.0629	0.0562	0.061	0.0553	0.061	0.0457	0.0441	0.0395
702	0.0618	0.0709	0.0744	0.0723	0.0623	0.0558	0.0605	0.0548	0.0605	0.0454	0.0438	0.0392
703	0.0612	0.0703	0.0738	0.0716	0.0618	0.0553	0.06	0.0544	0.06	0.0449	0.0434	0.0389
704	0.0607	0.0698	0.0732	0.071	0.0612	0.055	0.0596	0.054	0.0596	0.0448	0.0431	0.0387
705	0.0602	0.0691	0.0725	0.0704	0.0607	0.0545	0.059	0.0536	0.059	0.0444	0.0428	0.0383
706	0.0595	0.0685	0.0718	0.0697	0.0602	0.0539	0.0585	0.0531	0.0585	0.0441	0.0425	0.038
707	0.059	0.068	0.0713	0.0692	0.0598	0.0535	0.0581	0.0526	0.0581	0.0437	0.0422	0.0378
708	0.0586	0.0674	0.0706	0.0686	0.0592	0.0531	0.0576	0.0523	0.0576	0.0434	0.0419	0.0376
709	0.058	0.0668	0.0702	0.068	0.0588	0.0528	0.0571	0.0519	0.0571	0.0431	0.0417	0.0373
710	0.0575	0.0662	0.0695	0.0675	0.0584	0.0523	0.0566	0.0515	0.0566	0.0427	0.0413	0.037
711	0.057	0.0657	0.069	0.0669	0.0578	0.0519	0.0562	0.0511	0.0562	0.0424	0.0409	0.0368
712	0.0565	0.0652	0.0685	0.0664	0.0574	0.0515	0.0559	0.0508	0.0559	0.0421	0.0407	0.0366
713	0.0562	0.0647	0.0679	0.0659	0.057	0.051	0.0554	0.0503	0.0554	0.0419	0.0405	0.0364
714	0.0556	0.0642	0.0674	0.0654	0.0567	0.0507	0.055	0.0501	0.055	0.0417	0.0402	0.0362
715	0.0551	0.0636	0.0669	0.0649	0.0562	0.0504	0.0546	0.0496	0.0546	0.0413	0.0399	0.0359
716	0.0547	0.0632	0.0664	0.0643	0.0556	0.0499	0.0541	0.0494	0.0541	0.041	0.0396	0.0357
717	0.0541	0.0626	0.0658	0.0639	0.0553	0.0495	0.0538	0.049	0.0538	0.0408	0.0394	0.0355
718	0.0536	0.062	0.0652	0.0632	0.0548	0.0491	0.0533	0.0485	0.0533	0.0405	0.0391	0.0352
719	0.0531	0.0615	0.0646	0.0627	0.0543	0.0486	0.0529	0.0482	0.0529	0.0402	0.0387	0.035
720	0.0527	0.0611	0.0642	0.0622	0.0541	0.0484	0.0525	0.0478	0.0525	0.04	0.0386	0.0348
721	0.0524	0.0606	0.0637	0.0618	0.0536	0.0481	0.0521	0.0475	0.0521	0.0397	0.0384	0.0347
722	0.0519	0.0601	0.0633	0.0613	0.0531	0.0476	0.0516	0.0471	0.0516	0.0394	0.0379	0.0344
723	0.0514	0.0596	0.0627	0.0608	0.0527	0.0473	0.0513	0.0468	0.0513	0.0391	0.0377	0.0341
724	0.0511	0.0592	0.0623	0.0602	0.0524	0.047	0.0509	0.0465	0.0509	0.0389	0.0375	0.0339
725	0.0507	0.0588	0.0618	0.0598	0.052	0.0466	0.0506	0.0462	0.0506	0.0386	0.0372	0.0337
726	0.0502	0.0582	0.0612	0.0593	0.0515	0.0463	0.0501	0.0458	0.0501	0.0382	0.0369	0.0334
727	0.0498	0.0578	0.0608	0.0589	0.0512	0.0459	0.0498	0.0455	0.0498	0.038	0.0367	0.0333
728	0.0493	0.0572	0.0604	0.0584	0.0508	0.0457	0.0494	0.0451	0.0494	0.0377	0.0364	0.0331
729	0.0489	0.0568	0.0599	0.058	0.0504	0.0452	0.049	0.0447	0.049	0.0375	0.0361	0.0328
730	0.0485	0.0564	0.0593	0.0574	0.05	0.0448	0.0486	0.0445	0.0486	0.0372	0.036	0.0326
731	0.0481	0.0559	0.0589	0.0569	0.0496	0.0445	0.0483	0.0442	0.0483	0.037	0.0357	0.0324
732	0.0477	0.0556	0.0585	0.0566	0.0493	0.0442	0.0479	0.0439	0.0479	0.0367	0.0356	0.0322
733	0.0473	0.0551	0.0581	0.0561	0.0488	0.0439	0.0475	0.0435	0.0475	0.0365	0.0353	0.0321
734	0.0469	0.0547	0.0577	0.0557	0.0485	0.0436	0.0472	0.0432	0.0472	0.0363	0.0351	0.0318
735	0.0466	0.0544	0.0573	0.0553	0.0483	0.0433	0.0468	0.043	0.0468	0.036	0.0348	0.0317
736	0.0462	0.0539	0.0568	0.0548	0.0479	0.0429	0.0464	0.0426	0.0464	0.0358	0.0345	0.0315
737	0.0458	0.0535	0.0564	0.0545	0.0475	0.0427	0.0462	0.0424	0.0462	0.0356	0.0344	0.0313
738	0.0455	0.0532	0.0561	0.0541	0.0472	0.0424	0.0458	0.0421	0.0458	0.0353	0.0342	0.031
739	0.0452	0.0528	0.0555	0.0536	0.0469	0.0421	0.0455	0.0418	0.0455	0.0351	0.034	0.0309
740	0.0446	0.0523	0.0552	0.0531	0.0464	0.0417	0.0451	0.0415	0.0451	0.0347	0.0337	0.0307
741	0.0443	0.0519	0.0547	0.0528	0.0461	0.0414	0.0447	0.0411	0.0447	0.0345	0.0334	0.0304
742	0.0439	0.0515	0.0542	0.0523	0.0457	0.0411	0.0443	0.0407	0.0443	0.0343	0.0332	0.0303
743	0.0437	0.0511	0.054	0.052	0.0455	0.0409	0.0441	0.0405	0.0441	0.0341	0.033	0.0301
744	0.0432	0.0507	0.0535	0.0516	0.0451	0.0405	0.0438	0.0402	0.0438	0.0339	0.0328	0.0299
745	0.0429	0.0503	0.0531	0.0513	0.0448	0.0403	0.0435	0.0399	0.0435	0.0336	0.0325	0.0297
746	0.0426	0.05	0.0528	0.0508	0.0444	0.0398	0.0432	0.0397	0.0432	0.0334	0.0323	0.0295
747	0.0424	0.0497	0.0526	0.0505	0.0441	0.0397	0.043	0.0395	0.043	0.0333	0.0322	0.0294
748	0.042	0.0494	0.0522	0.0501	0.0438	0.0394	0.0426	0.0392	0.0426	0.0331	0.0319	0.0292
749	0.0417	0.049	0.0518	0.0498	0.0436	0.0392	0.0424	0.039	0.0424	0.0329	0.0318	0.0291
750	0.0414	0.0487	0.0515	0.0495	0.0433	0.0389	0.0421	0.0388	0.0421	0.0327	0.0317	0.029
751	0.0412	0.0483	0.0511	0.0492	0.043	0.0387	0.0418	0.0385	0.0418	0.0325	0.0315	0.0287
752	0.0408	0.048	0.0508	0.0488	0.0427	0.0383	0.0416	0.0382	0.0416	0.0323	0.0313	0.0286
753	0.0405	0.0476	0.0504	0.0484	0.0423	0.038	0.0412	0.0379	0.0412	0.032	0.0311	0.0283
754	0.0401	0.0473	0.0501	0.0481	0.042	0.0378	0.0409	0.0377	0.0409	0.0319	0.031	0.0283
755	0.0399	0.047	0.0497	0.0477	0.0417	0.0375	0.0407	0.0374	0.0407	0.0317	0.0307	0.0281
756	0.0395	0.0466	0.0493	0.0473	0.0415	0.0373	0.0403	0.0371	0.0403	0.0315	0.0304	0.0279
757	0.0393	0.0462	0.049	0.0471	0.0412	0.0371	0.0402	0.0369	0.0402	0.0313	0.0304	0.0277
758	0.039	0.046	0.0486	0.0468	0.0409	0.0368	0.0399	0.0366	0.0399	0.0311	0.0301	0.0275
759	0.0386	0.0456	0.0483	0.0463	0.0405	0.0364	0.0394	0.0362	0.0394	0.0308	0.0298	0.0274
760	0.0384	0.0452	0.0481	0.046	0.0403	0.0363	0.0392	0.036	0.0392	0.0307	0.0297	0.0272
761	0.0381	0.045	0.0477	0.0457	0.0401	0.036	0.039	0.0358	0.039	0.0305	0.0296	0.027
762	0.038	0.0448	0.0474	0.0455	0.0398	0.0359	0.0388	0.0359	0.0388	0.0304	0.0296	0.027
763	0.0377	0.0444	0.0471	0.0451	0.0396	0.0356	0.0385	0.0355	0.0385	0.0302	0.0293	0.0268
764	0.0373	0.0441	0.0468	0.0447	0.0393	0.0353	0.0382	0.0352	0.0382	0.03	0.0291	0.0266
765	0.037	0.0438	0.0464	0.0444	0.039	0.0351	0.0379	0.035	0.0379	0.0298	0.0288	0.0264
766	0.0368	0.0435	0.0461	0.0443	0.0387	0.0349	0.0377	0.0348	0.0377	0.0297	0.0288	0.0264
767	0.0364	0.0432	0.0458	0.0439	0.0384	0.0345	0.0373	0.0344	0.0373	0.0294	0.0285	0.0262
768	0.036	0.0428	0.0455	0.0435	0.038	0.0343	0.037	0.0342	0.037	0.0292	0.0283	0.026
769	0.0361	0.0429	0.0454	0.0434	0.038	0.0342	0.037	0.0342	0.037	0.0293	0.0283	0.0261
770	0.0358	0.0425	0.0451	0.0431	0.0377	0.034	0.0367	0.0338	0.0367	0.0291	0.0281	0.0258
771	0.0355	0.0422	0.0447	0.0428	0.0375	0.0338	0.0364	0.0337	0.0364	0.0288	0.028	0.0258
772	0.0354	0.0421	0.0445	0.0426	0.0373	0.0336	0.0363	0.0336	0.0363	0.0288	0.0279	0.0257
773	0.035	0.0417	0.0442	0.0422	0.037	0.0334	0.0359	0.0333	0.0359	0.0286	0.0278	0.0254
774	0.0349	0.0416	0.044	0.042	0.0367	0.0331	0.0358	0.0331	0.0358	0.0284	0.0276	0.0254
775	0.0346	0.0414	0.0437	0.0417	0.0365	0.0329	0.0356	0.0329	0.0356	0.0282	0.0274	0.0252
776	0.0343	0.0411	0.0433	0.0414	0.0362	0.0326	0.0353	0.0327	0.0353	0.028	0.0273	0.025
777	0.0341	0.0409	0.0431	0.0411	0.036	0.0324	0.035	0.0324	0.035	0.0278	0.0272	0.0248
778	0.0338	0.0407	0.0428	0.0408	0.0357	0.0322	0.0347	0.0322	0.0347	0.0277	0.027	0.0247
779	0.0335	0.0403	0.0424	0.0405	0.0354	0.032	0.0345	0.0319	0.0345	0.0274	0.0267	0.0245
780	0.0333	0.0402	0.0422	0.0402	0.0353	0.0318	0.0344	0.0318	0.0344	0.0272	0.0266	0.0245
781	0.0331	0.0399	0.042	0.04	0.035	0.0315	0.0342	0.0316	0.0342	0.0271	0.0265	0.0244
782	0.0329	0.0398	0.0417	0.0398	0.0349	0.0314	0.034	0.0315	0.034	0.027	0.0265	0.0243
783	0.0327	0.0396	0.0415	0.0396	0.0346	0.0313	0.0338	0.0313	0.0338	0.027	0.0263	0.0242
784	0.0325	0.0394	0.0412	0.0392	0.0344	0.031	0.0335	0.0311	0.0335	0.0267	0.0261	0.024
785	0.0324	0.0392	0.0412	0.0391	0.0343	0.0308	0.0334	0.0309	0.0334	0.0266	0.026	0.0239
786	0.0321	0.039	0.0408	0.0389	0.0339	0.0306	0.0332	0.0307	0.0332	0.0265	0.0259	0.0238
787	0.0319	0.0388	0.0405	0.0386	0.0338	0.0304	0.033	0.0305	0.033	0.0264	0.0258	0.0236
788	0.0316	0.0386	0.0402	0.0384	0.0336	0.0302	0.0327	0.0303	0.0327	0.0261	0.0256	0.0235
789	0.0315	0.0385	0.04	0.0382	0.0333	0.03	0.0325	0.0302	0.0325	0.026	0.0255	0.0234
790	0.0313	0.0384	0.0398	0.038	0.0332	0.0299	0.0325	0.03	0.0325	0.0259	0.0254	0.0234
791	0.0311	0.0383	0.0395	0.0378	0.033	0.0298	0.0323	0.0299	0.0323	0.0259	0.0254	0.0234
792	0.0309	0.0381	0.0392	0.0374	0.0327	0.0295	0.0319	0.0296	0.0319	0.0256	0.0251	0.0231
793	0.0308	0.0381	0.0392	0.0372	0.0326	0.0294	0.0318	0.0296	0.0318	0.0255	0.0252	0.0231
794	0.0305	0.038	0.039	0.0371	0.0325	0.0293	0.0317	0.0294	0.0317	0.0254	0.025	0.023
795	0.0305	0.038	0.0387	0.0369	0.0322	0.0291	0.0315	0.0292	0.0315	0.0253	0.0249	0.0229
796	0.03	0.0376	0.0385	0.0365	0.0319	0.0287	0.0311	0.0289	0.0311	0.0251	0.0246	0.0227
797	0.03	0.0378	0.0384	0.0364	0.0319	0.0287	0.031	0.0289	0.031	0.0251	0.0247	0.0227
798	0.0299	0.0375	0.0381	0.0362	0.0317	0.0285	0.0309	0.0286	0.0309	0.0248	0.0247	0.0226
799	0.0297	0.0374	0.0379	0.036	0.0314	0.0284	0.0307	0.0285	0.0307	0.0247	0.0245	0.0225
800	0.0295	0.0373	0.0376	0.0357	0.0313	0.0281	0.0305	0.0283	0.0305	0.0246	0.0243	0.0224

[truncated: 1 more sheets: Comparative table]
